# Supplementary material for: Association between changes in sleep duration and the risk of incident depressive symptoms among Chinese middle-aged and older adults
Source: PLoS One. 2025 Aug 11;20(8):e0329797. doi: 10.1371/journal.pone.0329797 (PMC12338831; doi:10.1371/journal.pone.0329797)
Supplement: S1 Table — (XLSX) [file pone.0329797.s002.xlsx]

## Sheet:  Content
Supplemental Table Content
Supplemental Table S1. Comparison of baseline characteristics between the analytic sample and the full baseline cohort
Supplemental Table S2. Association of baseline sleep duration status with risks of incident depression symptoms when using another cut-off value
Supplemental Table S3. Association of changes in sleep duration status with risks of incident depression symptoms when using another cut-off value
Supplemental Table S4. Subgroup analysis comparing normal sleep and short sleep in relation to incident depressive symptoms
Supplemental Table S5. Subgroup analysis comparing Normal-to-Short and Stable Normal sleep patterns in relation to incident depressive symptoms
Supplemental Table S6. Subgroup analysis comparing Long-to-Short and Stable Long sleep patterns in relation to incident depressive symptoms

## Sheet: Supplemental Table 1
	Supplemental Table S1. Comparison of baseline characteristics between the analytic sample and the full baseline cohort
	Characteristics	Full sample (n = 16931)	Analytic sample (n = 7922)	Statistic	P
	Gender			χ²=3.57	0.059
	Male	8809 (52.03)	4183 (52.80)
	Female	8122 (47.97)	3739 (47.20)
	Age (years)			χ²=42.31	<.001
	45-54	6119 (36.14)	2938 (37.09)
	55-64	6299 (37.20)	3046 (38.45)
	65-74	3093 (18.27)	1459 (18.42)
	≥75	1420 (8.39)	479 (6.05)
	Education level			χ²=6.33	0.042
	≤primary school	11034 (65.16)	4868 (61.45)
	Middle school	3739 (22.08)	1885 (23.79)
	≥high school	2158(12.76)	1169 (14.76)
	Marital status			χ²=5.56	0.062
	Married/partnered	15238(90.00)	7210 (91.01)
	Widowed	1372(8.10)	590 (7.45)
	Divorced/never married/others	321(1.90)	122 (1.54)
	Residence			χ²=4.70	0.030
	Rural	6852 (40.47)	3321 (41.92)
	Urban	10079 (59.53)	4601 (58.08)
	Drinking frequency			χ²=4.61	0.01
	>1/month	4524(26.68)	2222 (28.05)
	≤1/month	1409(8.32)	654 (8.26)
	Never drank	10998(65.00)	5046 (63.70)
	Smoking status			χ²=3.43	0.064
	Yes	6767 (40.29)	3290 (41.53)
	No	10029 (59.71)	4632 (58.47)
	Chronic disease number			χ²=2.47	0.291
	0	6178 (38.38)	3063 (38.66)
	1	5143 (31.95)	2455 (30.99)
	≥2	4776 (29.67)	2404 (30.35)
	Baseline sleep duration and covariates were obtained from wave 1 (2011) of the CHARLS survey.

## Sheet: Supplemental Table 2-3
	Supplemental Table S2. Association of baseline sleep duration status with risks of incident depression symptoms when using another cut-off value
		No. of cases/total	Model 1			Model 2
			HR(95%CI)	P		HR(95%CI)	P
	Normal (7–9 h/day)	1566/4172	1 (reference)			1 (reference)
	Short sleep (<7 h/day)	1532/3413	1.29 (1.20-1.38)	<0.001		1.26 (1.17-1.35)	<0.001
	Long sleep (>9 h/day)	142/337	1.19 (1.01-1.42)	0.043		1.10 (0.93-1.31)	0.269
	In the new cut-off value, sleep duration status was defined as short sleep (<7 h/day), normal sleep (7–9 h/day), and long sleep (>9 h/day)
	Model 1, without adjustment; Model 2 was adjusted for gender, age, education level, marital status, residence, drinking frequency, smoking status, and number of chronic diseases.
	Supplemental Table S3. Association of changes in sleep duration status with risks of incident depression symptoms when using another cut-off value
		No. of cases/total	Model 1			Model 2
			HR(95%CI)	P		HR(95%CI)	P
	Stable Normal	478/1856	1 (reference)			1 (reference)
	Normal to Short	346/1112	1.27 (1.10-1.46)	<0.001		1.29 (1.12-1.48)	<0.001
	Normal to Long	20/95	0.86 (0.55-1.35)	0.512		0.80 (0.51-1.25)	0.320
	Stable Short	498/1541	1 (reference)			1 (reference)
	Short to Normal	230/754	0.93 (0.79-1.09)	0.355		0.89 (0.76-1.04)	0.132
	Short to Long	12/36	1.19 (0.67-2.10)	0.561		0.99 (0.56-1.76)	0.976
	Stable Long	14/41	1 (reference)			1 (reference)
	Long to Normal	35/148	0.62 (0.33-1.16)	0.133		0.68 (0.36-1.30)	0.245
	Long to Short	23/53	1.32 (0.68-2.56)	0.415		1.51 (0.75-3.03)	0.243
	In the new cut-off value, sleep duration status was defined as short sleep (<7 h/day), normal sleep (7–9 h/day), and long sleep (>9 h/day)
	Model 1, without adjustment; Model 2 was adjusted for gender, age, education level, marital status, residence, drinking frequency, smoking status, and number of chronic diseases.

## Sheet: Supplemental Table 4
	Supplemental Table S4. Subgroup analysis comparing normal sleep and short sleep in relation to incident depressive symptoms
	Characteristics	n (%)	normal sleep	short sleep	HR (95 % CI)	P	P for interaction
	Gender						0.157
	Male	2749 (52.63)	617/1928	359/821	1.37 (1.20 ~ 1.57)	<0.001
	Female	2474 (47.37)	765/1661	453/813	1.22 (1.09 ~ 1.38)	<0.001
	Age (years)						0.759
	45-54	1897 (36.32)	568/1424	251/473	1.27 (1.09 ~ 1.48)	0.002
	55-64	2048 (39.21)	535/1387	326/661	1.27 (1.10 ~ 1.46)	<0.001
	65-74	967 (18.51)	217/604	178/363	1.34 (1.09 ~ 1.63)	0.005
	≥75	311 (5.95)	62/174	57/137	1.16 (0.79 ~ 1.69)	0.46
	Chronic disease number						0.97
	0	1939 (37.12)	470/1396	223/543	1.26 (1.07 ~ 1.48)	0.006
	1	1614 (30.90)	450/1120	252/494	1.29 (1.10 ~ 1.50)	0.002
	≥2	1670 (31.97)	462/1073	337/597	1.30 (1.13 ~ 1.50)	<0.001
	P indicate within-subgroup trends; P for interaction tests subgroup differences.

## Sheet: Supplemental Table 5-6
	Supplemental Table S5 Subgroup analysis comparing Normal-to-Short and Stable Normal sleep patterns in relation to incident depressive symptoms
	Characteristics	n (%)	Stable Normal sleep	Normal-to-Short	HR (95 % CI)	P	P for interaction
	Gender						0.676
	Male	1141 (56.99)	168/857	76/284	1.33 (1.01 ~ 1.75)	0.041
	Female	861 (43.01)	182/594	114/267	1.47 (1.16 ~ 1.86)	0.002
	Age (years)						0.296
	45-54	816 (40.76)	157/594	78/222	1.30 (0.99 ~ 1.70)	0.064
	55-64	778 (38.86)	136/580	65/198	1.39 (1.03 ~ 1.88)	0.03
	65-74	331 (16.53)	45/229	39/102	2.02 (1.30 ~ 3.13)	0.002
	≥75	77 (3.85)	12/48	8/29	1.03 (0.38 ~ 2.80)	0.952
	Chronic disease number						0.2
	0	805 (40.21)	132/595	57/210	1.26 (0.92 ~ 1.72)	0.147
	1	625 (31.22)	107/453	72/172	1.72 (1.27 ~ 2.33)	<0.001
	≥2	572 (28.57)	111/403	61/169	1.28 (0.93 ~ 1.76)	0.124
	P indicate within-subgroup trends; P for interaction tests subgroup differences.
	Supplemental Table S6. Subgroup analysis comparing Long-to-Short and Stable Long sleep patterns in relation to incident depressive symptoms
	Characteristics	n (%)	Stable Long	Long-to-Short	HR (95 % CI)	P	P for interaction
	Gender						0.344
	Male	591 (54.27)	104/477	31/114	1.21 (0.80 ~ 1.83)	0.37
	Female	498 (45.73)	120/376	57/122	1.65 (1.20 ~ 2.28)	0.002
	Age (years)						0.989
	45-54	409 (37.56)	84/314	38/95	1.48 (1.00 ~ 2.19)	0.052
	55-64	405 (37.19)	91/322	31/83	1.35 (0.89 ~ 2.05)	0.163
	65-74	207 (19.01)	39/164	14/43	1.45 (0.78 ~ 2.70)	0.245
	≥75	68 (6.24)	10/53	5/15	2.48 (0.64 ~ 9.70)	0.191
	Chronic disease number						0.275
	0	460 (42.24)	89/362	33/98	1.22 (0.81 ~ 1.84)	0.336
	1	329 (30.21)	69/267	29/62	1.99 (1.28 ~ 3.11)	0.002
	≥2	300 (27.55)	66/224	26/76	1.19 (0.74 ~ 1.90)	0.479
	P indicate within-subgroup trends; P for interaction tests subgroup differences.
