# Supplementary material for: Association between changes in sleep duration and the risk of incident depressive symptoms among Chinese middle-aged and older adults
Source: PLoS One. 2025 Aug 11;20(8):e0329797. doi: 10.1371/journal.pone.0329797 (PMC12338831; doi:10.1371/journal.pone.0329797)
Supplement: S2 Table — (XLSX) [file pone.0329797.s003.xlsx]

## Sheet: Raw data-1
Table Raw data-1. Baseline dataset derived from the 2011 wave of CHARLS This table contains baseline covariates(Gender, AgeGrp, Residence, Educationlevel, MaritalStatus, DrinkFreq, Smoke, chronic_group), sleep duration category (SleepCat2011), depressive symptom onset indicator (event), and follow-up time (surv_time), and is used to assess the association between baseline sleep duration and the r…
Gender	AgeGrp	SleepCat2011	Residence	Educationlevel	MaritalStatus	DrinkFreq	Smoke	chronic_group	time	event
2	1	2	1	1	1	3	2	0	7	0
1	1	3	1	1	1	2	1	0	7	0
2	2	3	1	1	1	3	2	0	7	0
1	2	3	1	1	1	2	1	1	2	1
1	1	2	1	1	1	1	1	2	7	0
2	1	2	1	2	1	3	2	2	2	1
1	2	1	1	1	1	3	1	0	4	1
1	3	3	1	2	1	1	1	0	2	1
1	4	1	1	1	1	3	1	2	2	1
2	2	2	1	1	1	3	2	1	7	1
1	2	3	1	1	1	3	1	0	7	0
1	1	3	1	2	1	1	1	0	7	0
2	1	3	1	1	1	3	2	0	2	1
1	3	2	1	1	1	3	1	0	2	1
1	2	2	1	2	2	1	1	0	2	1
1	1	3	1	2	1	3	1	0	4	1
2	1	2	1	1	1	3	2	0	7	1
1	1	2	1	1	1	1	1	0	2	1
2	1	3	1	1	1	3	2	2	4	1
2	2	2	1	1	1	3	2	1	7	1
1	2	1	1	1	1	1	1	0	2	1
1	1	3	1	1	1	1	1	0	4	1
1	1	3	1	1	1	3	2	0	2	1
2	2	2	1	1	1	3	2	0	2	1
1	3	2	1	1	1	3	1	2	2	1
1	1	3	1	1	1	3	1	2	2	1
2	1	3	1	1	1	3	2	1	2	1
1	2	1	1	1	1	1	1	0	2	1
2	1	1	0	1	1	3	2	2	4	0
1	3	3	0	1	1	3	1	2	2	0
2	1	3	0	1	1	3	2	0	7	0
2	1	3	0	1	1	3	2	2	7	1
1	1	2	0	2	1	1	1	2	7	0
2	2	3	0	1	2	3	2	2	7	0
2	1	1	0	1	1	3	2	0	2	0
1	1	2	0	2	1	2	1	2	2	0
2	1	3	0	2	1	3	2	2	2	0
1	3	2	0	1	1	3	2	1	4	0
1	2	3	0	1	1	1	1	1	4	1
2	2	3	0	1	1	3	2	1	4	1
2	2	3	0	1	1	3	2	1	2	0
1	3	3	0	2	1	1	1	0	2	0
1	1	1	0	2	3	2	1	2	2	1
2	1	1	0	2	3	3	2	2	7	0
1	3	3	1	1	1	1	1	2	4	1
2	2	3	1	1	1	3	2	2	7	0
2	1	3	1	1	1	3	2	0	7	0
1	3	3	1	1	2	3	1	0	7	0
2	2	3	1	1	2	3	2	1	2	1
1	1	3	1	1	1	1	1	1	2	1
1	2	3	1	1	1	1	1	1	4	0
1	1	1	1	3	1	1	1	1	4	0
2	1	3	1	1	1	3	2	0	4	1
1	2	3	1	1	1	1	1	0	4	0
2	1	1	1	1	1	3	2	0	7	0
1	1	3	1	2	1	1	1	0	4	0
1	1	3	1	1	1	1	1	0	4	1
1	1	3	1	1	1	3	1	1	4	1
2	1	1	1	1	1	3	2	0	4	1
2	4	3	1	1	2	3	2	0	4	0
2	2	3	1	1	2	3	2	2	2	1
1	2	3	1	1	1	1	1	0	2	0
2	2	3	1	1	1	3	2	1	4	1
1	3	3	1	1	1	1	1	0	7	0
2	1	1	1	1	1	3	2	0	7	0
1	3	3	1	1	1	3	1	1	7	0
2	2	2	1	1	1	3	1	2	2	1
2	1	3	1	1	1	3	2	1	7	0
1	1	3	1	3	1	3	1	2	7	0
1	1	3	1	1	1	1	1	1	4	1
1	1	2	1	2	1	1	1	2	7	0
1	2	3	1	1	1	1	2	2	2	1
1	2	2	1	1	1	1	1	2	4	1
2	1	1	1	1	1	3	2	2	7	0
2	2	2	1	1	2	3	2	0	7	0
1	1	3	1	1	1	1	1	1	7	0
1	1	3	1	2	1	3	1	0	7	0
2	2	3	1	1	1	3	2	0	7	0
1	1	3	1	2	1	3	2	2	7	0
2	1	3	1	1	1	3	2	1	7	0
2	3	2	1	1	1	3	1	2	2	1
1	1	3	1	1	1	3	1	2	7	0
2	1	3	1	1	1	3	2	1	7	0
1	2	3	1	1	1	3	1	2	2	1
1	4	3	1	1	1	3	1	2	4	1
1	3	3	1	1	1	2	1	2	7	0
2	1	2	1	1	1	3	1	2	4	1
1	2	2	1	1	1	3	1	1	7	0
1	2	3	1	1	1	3	2	1	7	0
2	2	1	1	1	1	1	1	1	7	0
1	4	3	1	1	1	3	1	2	4	0
1	1	3	1	2	1	1	2	2	7	0
1	1	3	1	1	1	3	1	2	2	1
2	3	3	1	1	3	3	2	0	4	1
1	2	1	1	1	1	1	1	1	7	0
1	1	2	1	1	3	1	1	2	4	1
2	2	1	1	1	1	3	2	2	7	0
1	2	2	1	1	1	2	1	2	2	1
1	2	3	1	1	1	1	2	0	4	0
2	2	1	1	1	1	3	2	0	2	1
1	1	3	1	2	1	3	2	2	2	1
2	1	3	1	1	1	3	2	1	7	0
1	1	3	1	1	1	1	2	0	7	0
1	1	3	1	1	1	1	1	0	7	0
2	1	3	1	1	1	3	2	0	7	0
1	1	3	1	2	1	1	2	2	7	0
2	2	3	1	1	1	3	2	0	7	0
1	3	1	1	1	1	1	1	1	7	0
1	2	3	1	1	1	3	2	0	7	1
1	3	1	1	2	1	2	2	1	7	0
1	1	3	1	2	1	1	2	0	2	1
1	1	3	1	1	1	1	1	0	7	0
2	1	3	1	1	1	3	2	2	2	1
2	1	3	1	1	1	3	2	0	7	0
1	1	3	1	1	1	2	2	0	2	1
2	1	1	1	2	1	3	2	2	7	1
1	1	1	1	1	1	3	1	0	7	1
1	3	3	1	1	1	3	2	2	4	0
2	1	3	1	1	1	3	2	0	7	0
1	1	3	1	2	1	1	1	0	7	1
1	2	1	1	1	3	1	1	1	4	1
1	1	1	1	1	1	1	2	1	7	0
1	2	3	1	1	2	3	2	0	2	1
2	2	3	1	1	1	3	2	0	2	1
1	2	3	1	1	1	2	1	0	2	1
2	1	3	1	1	1	3	2	1	4	1
1	1	3	1	3	1	3	1	1	2	1
1	1	1	1	2	1	3	1	0	2	1
2	3	1	1	1	1	1	2	0	2	1
1	3	3	1	1	1	1	1	0	7	0
1	1	3	1	1	1	3	1	0	7	1
1	2	3	1	3	1	3	1	0	7	0
1	1	3	1	1	1	2	1	1	7	0
2	2	1	1	1	1	3	2	0	2	1
1	1	3	1	1	1	1	1	0	2	1
2	2	3	1	1	1	3	2	0	2	1
2	2	3	1	1	1	3	2	0	7	0
1	2	3	1	1	1	1	1	0	7	0
1	1	3	1	1	1	3	1	1	2	1
2	1	1	1	1	1	3	2	2	4	1
1	2	3	1	1	1	1	1	1	2	1
1	4	2	1	1	1	1	1	0	7	0
2	1	1	1	1	1	3	2	1	7	0
1	2	2	1	2	1	1	1	0	7	0
2	2	3	1	1	1	3	2	0	7	1
1	1	3	1	2	1	3	1	0	7	0
1	3	2	1	1	1	1	1	0	7	0
1	2	3	1	2	1	3	2	2	7	0
2	1	3	1	1	1	3	2	0	2	1
1	3	3	1	1	2	2	2	0	7	0
2	1	1	1	1	1	3	2	2	4	1
1	2	2	1	1	1	3	2	0	7	0
2	1	3	1	1	1	3	2	0	7	1
1	2	1	1	1	1	1	1	0	2	1
2	1	2	1	1	1	3	2	1	2	1
2	1	3	1	1	1	3	2	0	2	1
1	1	1	1	2	1	2	1	0	7	0
2	2	1	1	1	1	3	2	2	2	1
2	2	3	1	1	3	2	2	2	7	0
1	2	1	1	2	1	1	1	0	7	0
2	2	3	1	2	1	3	2	2	2	1
2	1	1	1	1	1	3	2	0	2	1
2	1	3	1	1	1	2	1	0	7	0
1	4	3	1	1	1	3	2	0	2	1
1	3	3	0	1	1	3	1	1	7	0
1	3	1	0	1	1	2	1	2	2	1
1	1	2	0	2	1	1	1	2	7	0
1	1	3	0	1	1	1	1	0	2	0
2	2	1	0	1	2	3	2	2	4	0
1	2	1	0	1	1	1	1	2	7	0
2	2	3	0	1	1	3	2	0	2	1
1	1	3	0	1	1	3	1	0	7	0
2	1	2	0	1	1	3	2	0	7	1
1	3	2	0	1	1	1	2	2	7	1
2	1	3	0	1	1	3	2	0	7	0
1	1	3	0	1	1	1	1	0	7	1
2	1	2	0	1	1	2	2	1	4	1
1	1	3	0	1	1	1	1	1	2	1
2	1	1	0	1	1	3	2	1	4	1
2	1	3	0	1	1	3	2	1	7	1
1	2	3	0	1	1	3	1	1	2	1
2	1	3	0	1	1	3	2	0	2	1
2	2	3	0	1	1	3	2	0	7	1
1	4	2	0	1	1	3	1	0	2	0
2	3	3	0	1	1	1	2	0	7	0
1	3	1	0	2	1	3	1	2	7	0
1	1	1	1	2	1	2	2	2	2	1
1	1	2	1	1	1	3	1	2	2	1
2	1	2	1	1	1	3	2	2	2	1
1	1	2	1	1	1	1	1	2	7	0
2	1	3	1	1	1	3	2	0	4	1
1	2	3	1	1	2	3	1	1	2	1
2	2	2	1	1	1	3	1	0	7	0
2	1	1	1	1	1	1	2	2	7	0
1	3	2	1	1	3	1	1	2	7	1
1	1	1	1	1	1	1	1	0	7	0
2	1	2	1	1	1	3	2	2	2	1
2	2	3	1	1	1	3	2	1	4	1
1	1	3	1	2	1	3	2	0	7	0
1	2	3	1	1	1	1	1	0	2	1
1	2	3	1	1	1	3	1	0	2	1
1	1	3	1	1	1	2	1	2	7	0
2	1	3	1	1	1	3	2	2	2	1
1	1	3	1	1	1	3	1	0	4	1
1	2	2	1	2	1	3	2	1	7	0
1	3	3	1	1	1	2	1	1	2	1
1	2	1	1	2	1	3	1	0	7	1
1	2	3	1	1	1	1	1	0	7	0
2	2	1	1	1	1	3	2	1	2	1
1	2	3	1	1	1	3	2	1	7	1
1	1	1	1	2	1	3	1	0	7	0
1	4	1	1	1	1	2	1	0	2	1
2	2	3	1	1	1	3	2	1	2	1
1	1	1	1	1	1	3	1	1	2	1
1	1	1	1	1	1	1	1	0	4	1
1	1	1	1	1	1	2	2	0	2	1
2	4	2	1	1	1	3	2	2	4	1
2	3	2	1	1	1	3	2	1	4	1
2	3	1	1	1	1	3	2	0	7	0
1	3	1	1	1	1	3	1	1	7	0
2	2	2	1	1	2	3	2	2	2	1
2	1	3	1	2	1	3	2	0	7	1
1	2	2	1	1	1	1	1	1	4	1
2	2	3	1	1	1	3	2	2	2	1
2	1	3	1	1	1	3	2	2	7	1
2	1	1	1	1	1	3	2	1	2	1
2	2	3	0	1	1	3	2	0	7	0
2	2	1	0	1	1	3	2	0	2	0
1	2	3	0	1	1	3	1	1	2	0
2	1	3	0	2	1	3	2	1	7	0
1	2	2	0	2	1	3	1	0	7	0
1	3	2	0	1	1	1	2	0	2	0
1	2	2	0	1	1	3	2	2	2	0
2	2	1	0	2	1	3	2	2	7	0
1	4	1	0	1	1	3	1	0	7	0
2	3	3	0	2	1	3	2	1	2	1
1	2	1	0	1	1	2	1	1	7	0
1	3	1	0	3	3	3	1	2	4	0
1	1	2	0	2	1	1	1	0	2	0
2	1	2	0	3	1	3	2	1	2	1
1	1	1	0	2	1	1	1	2	4	0
1	2	3	0	1	1	3	2	2	7	0
2	2	3	0	1	1	3	2	1	7	0
2	1	1	1	3	1	3	2	1	7	0
1	1	2	1	3	1	3	1	0	7	0
1	1	3	1	3	1	3	2	1	7	1
2	1	3	1	2	1	3	2	0	7	0
2	1	2	1	3	1	3	2	2	7	0
1	2	3	1	3	1	3	1	0	7	0
2	2	1	1	1	1	3	2	2	2	1
1	1	1	1	3	1	2	2	2	7	0
2	4	3	1	1	2	3	2	2	2	0
2	2	1	1	2	1	3	2	1	2	1
2	2	2	1	1	1	3	2	2	7	0
2	4	2	1	1	1	3	2	2	4	0
2	3	2	1	1	2	3	2	0	4	1
1	2	3	1	1	1	3	1	1	7	0
2	1	3	1	1	1	3	2	0	7	0
2	3	3	1	1	2	3	2	0	2	1
1	3	2	1	2	1	3	1	2	7	0
2	2	3	1	1	1	3	2	1	2	1
1	3	1	0	2	1	1	1	0	7	0
2	3	3	0	2	1	3	2	1	7	0
2	3	1	0	1	1	3	2	1	2	0
2	1	1	0	2	1	3	2	0	7	0
2	1	1	0	3	1	3	2	0	7	0
1	2	2	0	2	1	2	1	1	7	0
2	4	3	0	1	1	3	2	0	4	1
1	4	1	0	1	1	3	1	1	4	1
1	1	1	0	1	1	3	1	1	7	0
2	2	3	0	1	1	3	2	0	2	0
1	3	2	0	1	1	3	2	0	2	0
2	1	3	0	2	1	3	2	2	2	1
1	1	3	0	2	1	1	1	2	7	0
1	1	3	0	2	1	1	1	0	2	0
1	1	1	0	1	1	3	1	2	2	0
2	2	3	0	1	1	3	2	0	7	1
1	3	2	0	1	1	1	1	1	7	0
2	2	2	0	1	1	3	2	1	7	0
1	2	3	0	1	1	3	1	0	7	0
2	2	3	0	1	1	3	2	0	2	1
2	1	3	0	2	1	3	2	0	7	0
2	2	3	0	1	1	3	2	0	7	0
1	2	1	0	1	1	1	1	0	7	0
2	1	1	0	1	1	3	2	1	2	1
1	1	2	0	1	1	1	1	0	7	1
2	4	2	0	1	1	3	2	0	7	0
2	1	3	0	1	1	3	2	1	4	1
1	1	3	0	2	1	3	1	0	7	0
2	1	1	0	1	1	3	2	0	2	1
1	1	2	0	1	1	3	1	1	2	1
2	1	1	0	1	1	3	2	2	2	1
2	2	3	0	1	1	3	2	1	7	0
1	2	1	0	1	1	1	1	2	2	1
2	4	3	0	1	2	3	2	1	2	1
1	2	3	0	1	1	1	1	0	2	0
2	3	3	0	1	1	3	2	2	7	1
1	3	2	0	1	1	3	1	1	4	0
2	4	2	0	1	2	3	2	0	2	0
2	1	2	0	1	1	3	2	2	7	0
1	2	1	0	1	1	1	1	1	2	1
2	2	3	0	1	1	3	2	1	4	1
2	1	1	0	2	1	3	2	0	7	0
2	1	3	0	1	1	3	2	0	2	1
2	2	1	0	1	1	3	2	0	2	1
1	2	3	0	1	1	1	1	0	2	1
1	1	1	0	2	1	1	1	0	7	0
1	1	3	0	2	1	1	1	0	7	0
2	1	3	0	2	1	3	2	0	7	0
1	1	3	0	2	1	1	1	0	4	0
2	2	1	0	1	1	3	2	2	2	1
2	1	1	0	1	1	3	2	2	7	0
1	1	3	0	1	1	3	1	0	7	0
2	1	2	0	1	1	3	2	2	2	1
1	1	3	0	2	1	3	1	1	4	0
2	1	1	0	1	1	3	2	0	4	0
2	2	3	0	1	1	3	2	2	7	0
1	2	1	0	2	1	2	2	0	7	0
1	3	2	0	1	1	3	1	1	2	1
2	1	3	0	1	1	3	2	1	7	1
1	3	1	0	1	1	3	2	2	7	0
2	2	1	0	2	1	3	2	1	4	1
1	1	1	1	1	1	3	2	1	7	0
2	1	3	1	1	1	3	2	0	4	1
1	2	1	1	1	1	3	1	1	7	0
2	1	3	1	3	1	3	2	2	7	1
2	2	1	1	1	1	3	2	1	2	0
2	2	1	1	1	1	3	2	1	4	1
1	2	3	1	2	1	1	1	1	2	0
2	2	2	1	1	1	3	2	0	2	1
2	3	2	1	1	1	3	2	2	2	1
2	1	1	1	1	1	3	2	1	4	1
1	1	1	1	2	1	1	1	0	7	0
2	1	2	1	1	1	3	2	0	2	1
1	2	1	1	1	1	3	1	0	7	0
1	2	3	1	1	1	3	1	0	7	0
2	2	3	1	1	1	3	2	1	7	0
1	3	3	1	1	1	3	1	0	2	1
2	3	2	0	1	2	2	2	1	4	1
1	2	3	0	1	1	2	2	0	7	0
1	3	1	0	1	1	1	2	0	7	0
2	4	1	0	1	1	3	2	0	4	0
2	1	1	0	1	1	3	2	2	2	1
1	2	1	0	1	1	1	2	0	7	0
2	1	1	0	1	1	3	2	0	2	1
1	1	1	0	1	1	1	2	0	4	1
2	2	1	0	1	1	3	2	0	2	1
1	4	1	0	1	1	1	2	0	2	0
1	1	3	0	1	1	1	1	1	7	0
2	2	1	0	1	1	1	2	0	7	0
1	2	1	0	1	1	2	1	1	2	1
1	1	1	0	1	1	3	1	1	7	1
2	4	1	0	1	1	1	2	0	2	1
1	3	1	0	1	1	3	2	0	7	0
2	3	1	0	1	1	3	2	0	7	0
1	3	1	0	1	1	1	1	1	7	1
1	3	1	0	1	1	3	1	2	2	0
2	1	2	0	1	2	3	2	1	7	0
1	1	3	0	1	3	1	2	1	7	0
2	2	3	0	1	1	3	2	0	2	1
1	1	2	0	1	1	1	1	0	7	1
2	1	2	0	1	1	3	2	2	7	0
1	1	1	0	1	1	1	1	0	7	0
2	2	1	0	1	2	3	2	0	2	1
2	2	2	0	1	1	3	2	1	7	0
1	2	2	0	1	1	2	1	1	7	0
2	1	1	0	1	1	3	2	0	2	1
1	1	1	0	1	1	1	1	0	4	0
2	1	1	0	1	2	3	2	0	7	0
1	2	3	0	1	1	2	2	1	7	0
2	1	3	0	3	1	3	2	0	7	0
1	2	1	0	1	1	3	2	0	7	0
2	1	3	0	1	2	3	2	0	4	1
1	1	3	0	1	1	1	1	0	7	0
1	2	2	0	1	1	3	2	1	7	0
2	1	1	0	2	1	3	2	0	7	1
1	2	2	0	2	1	1	1	1	7	0
1	1	3	0	1	1	2	2	0	7	0
2	1	1	0	1	1	2	2	0	7	0
1	4	1	0	1	1	1	1	1	2	0
1	2	3	0	2	1	1	2	1	7	0
2	1	1	0	2	1	3	2	2	2	1
1	2	2	0	1	1	2	1	0	7	0
2	2	1	0	1	1	3	2	2	7	0
2	2	2	0	1	1	3	2	1	7	1
1	2	3	0	1	1	2	2	0	7	0
1	2	1	0	1	1	1	1	0	7	0
2	2	3	0	1	1	3	2	1	2	1
2	3	1	1	1	1	3	2	1	4	0
1	3	2	1	1	1	3	2	1	4	0
2	1	1	1	1	1	3	2	2	2	1
1	1	3	1	1	1	1	1	1	2	0
2	1	1	1	1	1	3	2	0	7	0
1	1	1	1	1	1	1	1	0	7	0
1	4	2	1	1	1	1	1	0	2	1
2	3	2	1	1	1	3	2	1	2	1
2	2	1	1	1	1	3	2	1	2	1
1	2	1	1	1	3	3	1	1	4	1
1	2	2	1	1	1	3	2	1	4	1
1	3	2	1	1	1	3	2	1	2	1
2	3	2	1	1	1	3	2	1	2	1
1	1	1	1	1	2	1	1	0	2	0
2	3	1	1	1	2	3	2	1	7	0
1	2	3	1	1	1	1	2	0	7	1
2	2	1	1	1	1	3	2	0	7	1
2	1	1	1	1	2	3	2	1	2	1
1	2	1	1	1	1	1	1	1	7	0
2	2	1	1	1	1	3	2	2	7	1
1	4	3	1	1	1	2	1	0	7	0
2	3	3	1	1	1	3	2	1	2	1
2	4	3	1	1	1	3	2	0	2	0
1	4	3	1	1	1	3	1	2	2	0
1	2	3	1	1	1	3	1	2	7	0
2	1	3	1	1	1	3	2	2	2	1
1	1	3	1	1	1	1	1	0	2	1
1	3	1	0	1	2	1	1	2	2	1
2	1	3	0	2	1	3	2	1	7	1
2	4	3	0	1	2	3	2	1	7	0
2	2	3	0	1	3	3	2	0	4	1
2	2	1	0	1	1	3	2	2	7	1
2	2	3	0	1	1	3	2	0	4	1
1	2	2	0	1	1	3	1	1	7	0
2	1	3	0	1	1	3	2	0	7	0
2	3	1	0	1	1	3	2	0	4	1
1	4	1	0	1	1	1	1	0	7	0
1	2	1	0	2	1	3	1	1	7	0
2	1	2	0	2	1	3	2	0	2	0
1	2	1	0	1	1	2	1	0	4	1
1	2	3	0	1	1	1	2	0	7	0
2	2	3	0	1	1	3	2	0	4	1
1	4	1	1	1	1	3	1	0	2	0
1	2	3	1	1	1	1	1	2	4	1
1	2	1	1	1	1	1	1	0	7	1
2	3	2	1	1	3	3	1	1	4	1
2	2	2	1	1	1	3	2	2	2	0
1	1	1	1	2	1	1	1	2	4	1
1	2	1	1	1	1	1	2	2	4	1
1	3	2	1	1	1	1	1	1	7	0
1	2	3	1	1	1	1	1	0	2	1
1	1	1	1	1	1	2	1	0	4	1
1	2	2	0	2	1	3	1	0	2	1
1	2	1	0	1	1	3	1	1	2	0
2	1	2	0	1	1	3	2	0	7	0
2	1	3	0	1	1	3	2	0	7	1
1	1	3	0	2	1	1	1	0	7	0
1	1	1	0	1	1	1	1	0	2	1
2	1	1	0	1	1	3	2	0	2	1
1	2	2	0	2	2	3	1	0	2	1
2	3	1	0	1	1	3	2	2	7	0
1	4	2	0	1	1	3	1	2	7	0
1	1	1	0	1	3	1	1	0	2	1
1	1	2	0	1	1	2	1	0	4	1
2	1	1	0	2	1	3	2	0	4	0
1	1	1	0	2	1	3	1	0	4	0
1	2	2	0	2	1	1	1	1	7	0
2	1	3	0	1	1	3	2	1	7	0
1	1	2	0	2	1	3	2	0	7	0
2	2	1	0	1	1	3	2	0	7	0
1	2	1	0	1	1	3	1	0	2	1
1	2	2	0	1	1	3	1	0	2	0
1	1	3	0	3	1	2	1	0	4	0
2	1	3	0	1	1	3	2	1	4	0
2	3	1	0	1	1	3	2	0	4	1
1	2	1	0	1	1	2	1	1	7	0
2	2	1	0	1	1	3	2	0	4	0
2	4	3	0	1	2	3	2	1	4	0
1	1	1	0	1	1	3	1	1	7	0
2	1	1	1	1	1	3	2	0	2	0
1	2	2	1	1	1	2	1	2	2	1
2	2	2	1	1	1	3	2	2	4	0
2	1	1	1	1	1	3	2	1	7	0
1	1	2	1	1	1	3	1	1	2	1
2	1	1	1	1	2	3	2	0	7	0
1	2	2	1	1	1	3	1	1	7	0
2	2	2	1	1	1	3	2	2	7	0
2	2	1	1	1	1	3	2	1	7	0
1	2	1	1	1	1	3	1	0	2	0
2	2	1	1	1	1	3	2	0	7	0
1	3	1	1	1	1	3	2	2	7	0
2	2	1	1	1	2	3	2	1	7	0
1	2	1	1	1	1	1	1	0	4	1
2	2	2	1	1	1	3	2	0	4	1
1	1	1	1	1	1	3	1	1	4	1
2	3	1	1	1	1	3	2	0	4	0
1	3	2	1	1	1	2	1	0	2	0
2	1	2	1	1	1	1	2	0	7	0
1	1	2	1	2	1	1	1	0	7	1
1	2	1	1	1	1	2	1	0	4	1
2	1	2	1	1	1	3	2	1	4	1
1	1	1	1	1	1	3	1	0	7	0
1	2	1	1	1	1	3	1	0	2	1
2	1	1	1	1	1	3	2	0	4	0
2	1	2	1	1	1	3	2	1	4	0
1	1	1	1	1	1	1	1	1	7	0
2	2	1	1	1	1	1	2	1	7	0
1	3	1	1	1	1	3	1	1	7	0
1	3	2	1	1	1	2	1	1	7	0
2	3	1	1	1	1	3	1	2	4	0
2	3	2	1	1	2	3	2	1	2	1
1	2	1	1	1	1	1	1	1	4	1
2	1	1	1	1	1	3	2	1	7	0
1	2	1	1	1	1	3	1	1	7	0
2	2	1	1	1	1	3	2	2	7	0
2	1	3	1	1	1	3	2	0	7	0
1	1	3	1	3	1	1	1	0	7	0
2	1	1	1	1	1	3	2	1	4	1
1	1	3	1	3	1	2	1	1	7	0
2	1	1	1	1	1	3	2	0	7	1
2	1	3	1	1	1	3	2	1	2	1
1	1	1	1	1	1	1	1	0	2	1
1	2	1	1	1	1	2	1	2	4	1
1	2	1	1	1	1	3	1	1	2	1
2	3	2	1	1	1	3	2	0	4	0
1	3	2	1	1	1	3	1	0	7	0
2	4	2	1	1	2	3	1	0	2	0
1	4	3	1	2	1	3	1	2	4	0
2	4	2	1	1	1	3	2	2	2	1
2	3	2	1	1	1	3	2	2	7	0
1	3	2	1	2	1	2	1	1	7	0
2	1	3	1	1	1	3	2	1	7	0
2	1	3	1	1	1	3	2	1	4	0
2	2	3	1	1	1	3	2	0	7	0
1	2	2	1	1	1	3	1	0	7	0
1	2	1	1	1	1	3	1	2	2	1
2	2	1	1	1	1	3	2	1	7	0
1	2	1	1	1	1	3	1	1	7	0
2	2	1	1	1	1	3	2	0	2	1
1	3	2	1	1	1	3	2	0	4	0
2	3	2	1	1	1	3	2	0	2	1
2	2	2	1	1	1	3	2	1	7	0
1	3	1	1	1	1	3	1	0	2	0
2	3	1	1	1	1	3	2	1	7	0
2	2	3	1	1	1	3	2	0	4	0
1	2	1	1	1	1	2	1	0	4	0
2	2	1	1	1	1	3	2	0	2	1
1	2	2	1	1	1	3	1	0	4	0
1	2	2	1	1	1	1	1	0	7	0
2	1	3	1	1	1	3	2	0	7	0
1	1	3	1	1	1	1	1	0	7	0
2	4	3	1	1	2	3	2	0	4	0
1	2	1	1	1	1	3	2	1	7	0
2	2	3	1	1	1	3	2	0	2	1
1	3	1	1	1	1	3	2	2	4	1
1	2	3	1	1	1	3	1	0	7	0
2	2	3	1	1	1	3	2	1	7	0
1	3	3	1	1	1	3	2	0	7	0
1	2	1	1	1	1	3	2	1	7	0
1	2	1	1	1	1	3	2	0	7	0
2	2	1	1	1	1	3	2	0	7	0
1	2	2	1	1	1	1	2	0	4	0
2	1	1	1	1	1	3	2	0	2	1
1	2	3	1	1	1	3	1	0	7	0
1	1	3	1	1	1	3	1	1	4	0
2	1	3	1	1	1	3	2	0	2	1
1	1	1	1	2	1	1	1	0	4	1
1	2	3	1	1	1	1	1	0	2	1
1	3	3	1	1	1	3	1	2	7	0
2	3	3	1	1	1	3	2	1	4	0
1	1	1	1	3	1	3	1	0	4	1
2	1	1	1	1	1	3	2	0	4	0
1	2	2	1	1	1	3	1	1	7	0
1	2	1	1	1	1	3	1	0	7	0
2	1	1	1	1	1	3	2	0	4	0
1	1	1	1	2	1	1	2	0	7	0
2	1	1	1	2	1	3	2	0	4	0
1	1	3	1	3	1	3	1	0	7	0
1	1	1	1	1	1	1	1	0	7	0
2	1	1	1	1	1	3	2	0	2	1
2	2	2	1	1	1	3	2	2	7	1
1	1	3	1	2	1	2	1	0	4	0
2	1	1	1	2	1	3	2	0	4	0
1	1	1	1	1	1	3	1	1	7	0
1	2	3	1	1	1	1	2	2	2	0
2	2	1	1	1	1	3	2	1	4	0
2	2	3	1	1	1	3	2	0	7	0
1	2	3	1	1	1	3	1	0	7	0
1	2	2	1	2	1	3	1	0	4	0
2	1	1	1	1	1	3	2	0	4	0
1	2	1	1	2	1	2	1	1	4	0
1	1	1	1	2	1	2	1	0	4	0
2	2	1	1	1	1	3	2	1	7	0
1	3	1	1	2	1	3	2	2	2	1
2	1	3	1	3	1	3	2	0	7	0
1	3	1	1	1	1	3	2	0	7	0
2	2	1	1	1	2	3	2	0	7	0
1	1	3	1	1	1	1	1	0	7	0
1	2	1	1	1	1	1	1	0	2	1
2	1	1	1	1	1	3	2	0	7	0
1	1	1	1	2	1	3	1	0	7	0
1	2	2	1	1	1	1	1	0	4	1
1	3	2	1	1	2	3	1	1	7	0
2	2	2	1	1	2	1	2	1	2	1
1	2	2	1	1	1	3	1	1	4	0
2	1	1	1	1	1	3	2	0	4	0
1	1	1	1	3	1	1	1	2	4	0
1	2	1	1	1	2	1	1	1	7	0
2	1	1	1	1	1	2	2	0	7	0
2	2	1	1	1	1	3	2	0	2	1
1	2	3	1	1	3	1	1	1	2	1
2	1	1	1	1	1	3	2	1	2	1
1	2	1	1	1	1	3	2	0	2	1
2	1	1	1	1	1	3	2	1	2	1
2	2	2	1	1	1	3	2	2	2	1
2	1	1	1	1	1	3	2	1	2	1
1	4	1	1	1	1	1	2	2	7	0
2	4	2	1	1	1	3	2	2	4	0
2	1	1	1	1	1	1	2	1	2	1
2	4	2	1	1	1	3	2	1	2	1
2	2	1	1	1	1	3	2	1	7	0
1	2	1	0	1	1	3	1	2	7	0
1	1	3	0	1	1	1	1	1	7	0
2	4	2	0	1	2	3	2	1	7	0
1	2	1	0	1	1	1	1	1	4	0
2	1	1	0	1	1	3	2	0	7	0
1	1	2	0	1	1	1	1	0	2	0
2	2	1	0	1	1	3	2	1	7	0
1	2	3	0	1	1	1	1	1	2	1
2	1	1	0	3	1	1	2	0	2	1
1	1	2	0	1	1	1	1	1	7	0
1	4	3	0	1	2	3	1	2	4	1
1	2	2	0	2	1	3	1	1	2	1
2	2	1	0	1	1	3	2	2	7	0
2	3	1	0	1	2	3	2	2	4	0
1	2	1	0	1	3	1	1	0	4	1
2	1	1	1	2	1	3	2	1	4	0
2	1	3	1	2	1	1	2	0	7	0
1	1	3	1	3	1	1	2	2	7	0
1	2	3	1	2	1	1	1	0	7	0
2	2	2	1	1	1	3	2	1	4	0
1	2	1	1	1	1	1	1	1	7	1
2	2	1	1	1	1	3	2	0	7	1
1	2	1	1	1	1	1	1	0	7	0
1	1	2	1	1	3	2	1	0	7	1
2	1	3	1	1	1	3	2	0	7	0
1	1	3	1	1	1	1	1	0	2	1
1	2	1	1	1	1	1	1	0	7	0
1	2	1	1	1	1	1	2	0	2	1
1	3	2	1	1	1	3	2	1	4	1
2	2	3	1	1	1	3	2	2	2	1
1	1	1	1	1	1	3	1	2	7	0
1	3	3	1	1	3	3	2	1	2	1
1	1	3	1	2	1	3	1	1	7	1
1	2	2	1	1	1	3	1	2	2	1
2	2	1	1	1	1	3	2	2	4	1
2	3	3	1	1	1	3	2	1	7	1
1	4	1	1	1	1	3	2	0	2	1
1	3	2	1	1	2	3	1	2	2	0
2	1	3	1	3	1	3	2	0	7	0
1	1	3	1	1	1	3	2	0	7	0
2	2	3	1	1	1	2	2	0	2	1
1	2	3	1	1	1	3	2	1	2	1
2	1	3	1	1	1	3	2	2	4	1
1	2	3	1	1	1	3	1	2	7	0
1	2	3	1	1	1	1	1	0	7	0
2	1	3	1	1	1	3	2	2	2	1
1	1	3	1	1	1	1	2	0	2	1
1	3	1	1	1	1	1	1	2	7	0
1	2	1	1	1	1	2	1	2	7	0
2	1	3	1	1	1	3	2	0	2	1
1	1	1	1	2	1	3	1	1	2	1
2	3	3	1	1	1	3	2	1	2	1
2	1	3	1	2	1	3	2	2	2	1
1	1	3	1	2	1	3	1	1	2	1
1	3	3	1	2	1	3	2	0	4	1
2	2	2	1	1	1	3	2	2	7	1
1	3	2	1	1	1	1	2	1	4	1
1	1	1	1	3	1	2	2	2	7	0
2	1	1	1	1	1	3	2	1	2	1
1	1	1	1	1	1	2	1	2	7	0
1	2	1	1	1	1	3	1	2	7	1
2	1	1	1	1	1	3	2	1	2	1
1	3	1	1	1	1	3	2	2	2	1
1	2	3	1	2	1	1	1	0	4	0
2	2	1	1	1	1	3	2	2	7	1
2	2	3	1	1	1	3	2	0	2	1
1	2	3	1	1	1	3	2	0	2	1
2	2	1	1	1	1	3	2	0	4	1
1	2	3	1	1	1	3	1	0	7	0
1	2	2	1	1	1	1	1	2	2	1
2	1	3	1	1	1	3	2	2	7	0
1	1	1	1	2	1	3	2	2	7	0
1	2	3	1	1	1	2	2	0	7	0
1	1	3	1	2	1	3	1	1	2	1
1	1	3	1	2	1	1	1	0	7	0
2	1	1	1	1	1	3	2	0	2	1
1	2	2	1	1	1	1	1	0	2	1
2	1	3	1	1	1	3	2	0	2	1
2	2	3	1	2	1	3	2	1	7	0
2	1	2	1	1	1	3	2	2	2	1
1	2	3	1	2	1	1	2	1	7	0
1	1	1	1	1	1	3	1	0	7	0
2	1	3	1	1	1	3	2	2	4	1
1	1	3	1	1	1	1	1	1	2	0
1	1	2	1	1	1	3	1	1	7	0
2	2	3	1	1	1	3	2	1	2	1
1	2	2	1	1	1	1	1	2	7	0
1	1	2	1	1	1	2	1	1	4	1
2	3	3	1	1	2	3	2	0	4	1
2	3	2	1	1	1	3	2	2	2	1
1	3	1	1	1	1	3	1	1	2	1
1	2	3	1	1	1	3	1	2	7	0
1	1	3	1	3	2	2	1	1	4	1
2	1	3	1	1	1	3	2	1	2	1
2	1	3	1	1	1	3	2	0	7	0
1	1	1	1	2	1	3	1	0	7	0
2	2	3	1	1	1	3	2	1	7	0
2	1	1	1	1	1	2	2	0	2	1
2	3	3	1	2	2	3	2	2	7	0
2	1	1	1	2	1	2	2	1	7	1
1	1	3	1	2	1	2	1	2	7	0
2	1	3	1	1	1	2	2	1	7	0
1	1	3	1	2	1	1	1	0	7	0
2	1	3	1	1	1	3	2	2	7	0
2	1	3	1	1	1	3	2	0	4	1
1	1	3	1	3	1	1	1	1	2	1
1	2	2	1	1	1	2	1	0	7	0
2	3	3	1	1	2	3	2	1	2	1
1	3	3	1	1	1	1	1	2	4	0
1	1	3	1	2	1	3	2	1	7	1
2	1	3	1	1	1	3	2	0	4	1
1	1	1	1	2	1	3	1	2	4	1
2	2	1	1	1	1	3	2	1	7	0
1	2	2	1	1	1	2	2	0	7	0
1	1	2	1	1	1	2	1	1	2	1
2	2	1	1	1	1	3	2	1	2	1
2	2	1	1	1	1	2	2	0	7	1
1	3	3	1	3	1	3	1	2	7	0
2	2	3	1	1	1	3	2	1	7	1
1	2	3	1	1	1	3	1	1	2	1
2	1	3	1	1	1	3	2	2	2	1
2	1	3	1	2	1	3	2	1	2	1
1	1	3	1	2	1	2	1	1	2	1
2	1	3	1	1	1	3	2	0	4	1
1	3	3	1	1	1	3	1	1	7	0
2	2	2	1	1	1	3	2	0	2	1
1	1	1	1	2	1	2	1	2	7	0
2	2	3	1	1	2	3	2	1	7	1
2	1	3	1	1	1	3	2	0	2	1
1	2	1	1	1	1	2	1	2	2	1
1	1	2	1	2	1	2	1	2	7	0
2	1	3	1	1	1	3	2	0	7	0
2	3	3	1	1	1	1	2	1	7	0
1	3	1	1	1	1	1	1	0	7	0
1	4	2	1	1	2	1	1	1	7	1
1	2	2	1	1	2	1	1	2	7	0
1	3	2	1	2	1	1	1	2	7	0
2	3	1	1	1	1	3	2	2	7	1
2	3	2	1	1	2	3	2	2	7	1
1	3	2	1	1	2	3	1	2	4	0
1	4	2	1	1	2	1	1	0	2	0
1	3	1	1	1	1	2	1	2	7	0
2	2	1	1	1	1	3	2	2	7	0
2	2	3	1	1	1	3	2	2	4	1
1	2	2	1	1	1	1	1	2	4	1
2	1	1	1	1	1	3	2	1	2	1
2	1	3	1	1	1	3	1	1	4	0
1	2	3	1	1	1	1	1	2	7	0
2	2	1	1	1	1	3	2	1	7	0
1	2	3	1	1	1	3	1	2	7	1
2	3	1	1	1	2	3	2	1	4	1
1	3	1	1	1	1	1	1	0	7	0
2	1	2	1	1	1	3	2	2	7	1
2	1	1	1	2	1	3	2	1	7	1
2	1	1	1	1	1	3	2	2	4	1
1	3	1	1	1	1	3	2	0	4	1
1	2	1	1	1	1	1	1	0	4	1
2	2	1	1	1	1	3	2	1	7	0
1	4	1	1	1	1	1	1	0	4	1
2	2	3	1	1	1	3	2	0	7	1
1	2	3	1	1	1	1	1	1	7	1
2	1	2	1	1	1	1	2	2	4	1
2	1	3	1	2	1	3	2	0	7	0
1	2	3	1	3	1	3	1	0	7	0
1	2	1	1	1	1	1	1	2	7	0
1	4	1	1	1	1	1	1	2	4	0
1	2	2	1	1	1	1	1	1	7	0
1	4	2	1	1	1	3	2	0	4	0
1	1	3	1	2	1	3	1	0	2	1
1	2	3	1	1	1	1	1	1	7	0
2	1	2	0	1	1	3	2	2	4	1
2	1	3	0	1	1	3	2	0	2	1
1	2	1	0	1	1	1	1	2	7	0
1	3	2	0	1	1	1	1	1	4	0
2	2	2	0	1	1	3	2	1	7	0
1	2	2	0	1	1	1	1	2	7	1
2	2	1	0	1	1	1	1	2	2	1
2	2	2	0	2	1	3	2	1	2	1
1	3	1	0	1	1	3	1	0	7	0
1	2	1	0	1	1	1	1	1	4	1
2	2	1	0	1	1	3	2	0	7	0
1	2	1	0	1	1	3	1	0	7	0
1	3	2	0	1	1	3	2	0	7	0
1	1	3	0	1	1	1	1	1	4	0
2	1	1	0	2	1	3	2	1	2	1
1	1	2	0	2	1	1	1	0	7	0
1	3	2	0	1	1	1	2	1	7	0
1	1	1	0	1	1	1	1	0	7	0
2	2	3	0	1	1	3	2	0	7	0
1	3	2	0	1	1	3	2	1	4	1
2	3	1	0	1	1	3	2	0	7	0
2	2	3	0	1	1	3	2	2	4	1
1	2	1	0	1	1	1	1	1	7	0
1	2	2	0	1	1	1	1	0	7	0
2	2	1	0	1	2	3	2	0	2	1
2	2	2	0	1	1	3	2	2	2	1
1	2	1	0	1	1	1	1	0	7	0
2	2	3	0	2	1	3	2	2	4	1
2	3	2	0	1	1	3	2	2	7	0
1	3	3	0	1	1	3	1	2	7	0
2	3	2	0	1	1	3	2	2	4	0
1	4	2	0	1	1	3	2	2	2	0
1	2	3	0	1	1	3	2	1	7	0
2	1	3	0	2	1	3	2	2	7	1
2	1	1	0	2	1	3	1	0	2	1
1	1	1	0	1	1	1	2	1	7	0
2	2	2	0	1	1	3	2	1	7	0
1	3	2	0	3	1	3	1	1	7	0
1	2	2	0	1	1	1	1	1	7	0
2	3	2	0	1	2	3	2	1	7	0
2	1	2	0	2	1	3	2	2	7	0
2	1	1	0	1	1	3	2	0	7	1
2	3	2	0	1	2	3	2	1	2	1
1	3	3	0	1	1	3	1	0	7	0
1	2	1	0	1	1	3	1	2	4	1
2	2	1	0	1	1	3	2	2	7	0
1	2	1	0	1	3	2	1	2	2	0
2	1	2	0	1	1	3	2	1	7	0
1	1	3	0	1	1	3	1	0	7	0
1	2	3	0	1	1	3	1	2	7	0
1	2	1	0	1	1	1	1	0	7	1
2	1	2	0	1	1	3	2	2	7	0
2	3	2	0	1	1	3	2	1	2	1
1	3	3	0	1	1	3	1	2	7	0
1	1	1	0	2	1	3	2	1	7	0
1	2	3	0	1	1	3	2	1	4	1
2	2	1	0	1	1	3	2	2	4	0
1	1	1	0	3	1	1	1	0	7	0
1	1	3	0	2	1	1	2	0	7	0
2	1	3	0	1	1	3	2	1	4	1
1	1	2	0	1	1	1	1	0	2	1
1	1	3	0	2	1	1	1	0	4	0
1	1	3	0	1	1	1	1	0	7	1
2	2	2	0	1	1	3	2	0	7	0
1	3	2	0	2	1	1	1	2	7	0
1	1	1	0	2	1	1	1	0	7	0
2	1	3	0	1	1	3	2	2	2	1
2	2	3	0	1	2	3	2	0	7	0
2	1	3	0	2	1	2	2	2	4	1
1	2	2	0	1	1	1	1	0	4	0
2	2	1	0	1	1	3	2	0	2	0
2	1	3	0	1	1	3	2	0	4	1
1	1	1	0	2	1	1	1	0	2	0
1	2	1	0	2	1	1	1	2	2	0
2	1	2	0	1	1	3	2	2	2	1
1	1	1	0	1	1	3	1	2	4	1
1	2	1	0	1	1	1	1	1	7	1
1	4	2	0	1	2	1	1	1	2	1
2	1	2	0	1	1	3	2	1	4	1
1	3	3	0	1	1	3	1	0	7	0
2	2	2	0	1	1	3	2	2	2	1
1	2	1	0	1	1	1	1	0	7	0
2	1	3	0	1	1	3	2	0	4	0
1	2	2	0	1	1	3	2	1	7	0
2	2	2	0	1	1	1	2	2	2	1
1	3	1	0	3	1	1	1	2	7	0
2	4	2	0	1	2	3	2	0	7	1
2	4	2	0	1	2	1	1	0	2	0
1	2	1	0	1	1	3	2	2	7	0
2	4	2	1	1	2	3	2	2	4	0
2	1	3	1	2	1	3	2	0	2	0
2	3	3	1	1	2	3	2	2	2	1
1	2	3	1	1	1	3	1	0	2	1
2	1	2	1	1	1	3	2	1	2	1
2	2	1	1	1	1	3	2	2	7	0
1	2	3	1	1	1	3	1	1	4	1
2	1	2	1	1	1	2	2	1	4	1
2	1	1	1	2	1	3	2	2	4	1
1	2	1	1	1	1	1	1	2	4	1
2	2	3	1	1	1	3	2	1	4	0
1	2	3	1	1	1	1	1	2	2	1
2	3	1	1	1	1	3	2	1	7	1
1	1	2	1	1	1	1	1	1	2	1
2	2	2	1	1	1	3	2	2	7	1
1	2	3	1	1	1	2	2	2	7	0
1	3	1	1	1	1	1	1	1	7	0
2	3	3	1	1	1	3	2	1	7	1
2	4	2	1	1	2	2	2	2	2	1
1	2	3	1	1	1	3	1	1	4	1
2	2	1	1	1	1	2	2	2	2	1
1	3	3	1	1	2	1	1	0	7	0
1	3	2	1	1	1	3	1	0	2	1
2	1	3	1	2	1	3	2	1	7	0
2	4	2	1	1	2	3	2	1	4	0
1	4	2	1	1	2	1	1	1	2	1
2	1	3	1	1	1	3	2	1	2	0
2	1	1	1	1	1	2	2	1	4	1
1	3	3	1	1	1	2	2	2	2	1
2	2	1	0	1	1	3	2	1	7	0
1	2	1	0	1	1	1	1	0	7	0
1	3	1	0	3	1	3	1	0	4	0
1	1	1	0	2	1	3	2	0	7	0
2	2	1	0	1	1	3	2	0	4	0
2	1	3	0	2	1	2	2	1	2	0
1	3	1	0	3	1	3	1	2	7	0
2	2	3	0	1	1	3	2	2	2	1
2	4	3	0	1	2	3	2	2	4	0
2	3	3	0	1	2	3	2	0	7	0
2	1	1	0	1	1	3	2	0	4	1
1	2	1	0	3	1	3	1	1	7	0
1	2	1	0	1	1	3	1	2	7	0
2	2	3	0	2	1	3	2	1	7	0
2	1	2	0	2	1	3	2	0	2	1
1	1	3	0	1	1	2	1	0	4	0
1	2	3	0	1	1	1	1	0	4	1
1	2	1	0	1	1	3	2	2	7	0
2	1	3	0	3	1	3	2	1	4	1
2	2	1	0	2	1	3	2	1	4	0
2	2	3	1	1	1	3	2	2	7	0
1	2	3	1	1	1	3	1	1	4	1
1	2	1	1	2	1	1	1	2	2	1
2	2	3	1	1	1	3	2	2	7	0
1	1	1	1	1	1	1	1	1	7	0
1	3	2	1	1	1	1	1	2	4	1
1	2	2	1	1	1	1	1	1	7	0
2	3	2	1	1	2	3	2	0	2	0
1	4	1	1	1	1	1	1	1	7	1
2	3	2	1	1	1	3	2	1	7	0
1	3	3	1	1	1	3	1	0	7	0
2	1	3	1	1	1	3	2	1	7	0
1	2	2	1	1	1	3	1	2	2	0
2	1	2	1	2	1	3	2	2	2	1
1	3	1	1	1	1	3	1	2	4	0
2	3	2	1	1	1	3	2	1	4	0
1	2	2	1	1	1	1	1	0	4	1
1	1	3	1	3	1	3	2	0	2	0
1	3	3	1	2	1	1	1	0	4	0
2	1	1	1	1	1	1	2	2	2	0
2	3	2	1	1	1	3	2	1	2	1
2	2	1	1	1	1	3	2	1	7	1
1	2	1	1	1	1	1	1	2	2	1
2	3	3	1	1	1	3	2	0	2	1
1	3	3	1	1	1	2	1	1	7	0
1	1	1	1	1	1	1	1	2	2	1
1	1	3	1	2	1	1	1	0	2	0
2	2	1	1	1	1	1	2	1	7	0
1	1	2	1	1	1	3	2	0	7	0
2	1	2	1	1	1	3	2	2	4	1
1	3	3	1	1	1	3	2	2	2	1
1	2	1	1	3	1	1	2	2	7	0
1	2	3	1	1	1	2	1	2	4	1
2	1	3	1	1	1	2	2	0	2	1
1	4	1	1	1	1	1	1	2	2	1
1	2	1	1	2	1	1	1	2	7	0
2	2	2	1	1	1	3	2	2	2	1
2	3	2	1	1	1	1	2	2	2	1
2	1	1	1	2	1	3	2	1	7	1
1	1	2	1	2	1	1	2	2	4	0
1	2	3	1	2	1	1	1	2	7	0
2	1	3	1	1	1	3	2	1	7	0
1	2	3	1	2	1	1	1	0	7	0
2	1	2	1	2	1	3	2	1	7	1
1	2	1	1	1	1	1	1	1	7	1
2	2	2	1	3	1	3	2	2	2	1
1	1	1	1	3	1	2	2	1	7	0
1	2	3	1	1	1	3	2	2	7	0
2	3	1	1	1	1	1	2	2	2	1
1	3	1	1	1	1	3	2	0	2	1
2	1	1	1	1	1	3	2	0	7	0
1	2	1	1	2	1	1	1	1	7	0
1	2	3	1	2	1	1	1	0	4	1
2	1	2	1	1	1	3	2	2	4	1
1	2	3	1	1	1	1	1	1	7	0
2	2	2	1	1	1	3	2	0	2	1
1	1	1	1	2	1	2	1	0	4	0
1	2	2	1	2	1	1	2	2	2	1
2	3	2	1	1	1	1	2	2	2	1
1	3	3	1	2	1	1	1	1	7	0
2	2	2	1	1	1	1	2	1	2	1
2	2	2	1	1	1	3	2	1	7	1
2	2	1	1	1	1	3	2	2	7	1
1	2	1	1	2	1	1	2	2	7	0
1	2	3	1	1	1	1	1	0	7	1
1	2	1	1	1	1	1	1	0	2	0
1	3	1	1	1	1	1	1	0	7	0
2	2	3	1	1	1	3	2	2	7	0
1	4	3	1	1	1	3	1	1	2	1
2	2	1	1	1	1	3	2	1	4	1
1	2	2	1	1	1	3	1	2	2	1
1	2	3	1	1	1	3	2	2	7	1
1	2	3	1	3	1	1	1	0	7	0
1	1	1	1	1	1	1	1	0	7	0
2	1	1	1	1	1	3	2	1	2	1
1	1	2	1	1	1	3	1	1	2	1
1	3	2	1	1	1	1	1	2	7	1
1	2	1	0	1	1	3	1	2	4	1
1	1	1	0	2	1	3	1	2	2	1
2	1	1	0	3	1	3	2	0	7	0
1	1	2	0	3	1	2	1	0	2	1
1	2	1	0	2	1	3	1	1	2	0
2	2	2	0	1	1	3	2	2	2	0
1	2	3	0	2	1	1	1	1	7	0
2	2	2	0	1	1	3	2	1	7	0
1	2	3	0	1	1	2	1	0	7	0
2	3	3	0	1	2	3	2	2	7	0
1	2	1	0	3	1	1	2	0	7	1
2	1	1	0	3	1	3	2	0	7	1
2	1	3	0	2	1	3	2	0	7	0
1	3	2	0	1	1	3	1	2	4	1
1	2	3	0	1	1	1	1	1	7	0
2	2	1	0	1	1	3	2	1	7	0
2	1	3	0	1	1	3	2	2	7	0
1	2	2	0	3	1	3	1	2	7	0
2	2	1	0	1	1	3	2	2	2	1
1	4	2	0	1	1	1	1	1	4	1
2	4	3	0	1	1	3	2	1	4	0
2	1	2	0	2	1	3	2	1	7	0
1	2	1	0	1	1	3	1	2	7	0
2	3	3	0	1	1	3	2	2	7	1
1	3	1	0	1	1	3	1	2	7	1
1	2	2	0	1	1	1	1	1	7	0
2	3	1	0	1	1	3	2	2	2	1
2	1	1	0	3	1	3	2	0	7	0
1	1	2	0	2	1	3	2	2	2	1
1	1	1	0	1	1	1	1	1	7	1
2	1	3	0	1	1	1	2	2	7	0
2	2	2	0	1	2	3	2	2	4	1
2	1	1	0	2	1	3	2	1	2	1
1	1	1	0	3	1	1	1	2	2	1
1	2	2	0	2	1	3	1	2	7	0
1	1	2	0	2	1	1	1	2	7	1
1	3	1	0	1	1	3	1	1	2	0
1	2	1	0	1	1	2	2	1	7	0
2	2	1	0	3	1	3	2	0	7	0
2	1	1	0	2	1	3	2	1	7	0
1	1	1	0	2	1	3	1	2	7	0
1	2	2	0	3	1	1	1	0	7	0
1	2	3	0	1	1	1	2	1	2	1
2	2	1	0	1	1	3	2	1	2	1
1	2	2	0	1	1	3	1	1	7	0
1	2	1	1	1	1	3	1	1	2	0
2	3	3	1	1	1	3	2	0	7	0
2	4	2	1	1	2	1	2	1	7	0
1	1	3	1	2	1	1	1	1	4	1
1	2	1	1	1	1	2	1	1	7	1
2	1	1	1	1	1	3	1	2	4	1
1	4	3	1	1	2	1	2	0	4	0
1	2	1	1	1	1	2	1	1	2	0
1	4	2	1	1	2	1	1	1	7	0
1	4	1	1	1	1	3	1	1	4	0
2	2	1	1	1	1	3	2	1	7	1
1	2	3	1	1	1	3	1	2	7	1
1	2	3	1	2	1	3	1	2	7	0
1	2	1	1	1	1	3	1	2	7	0
2	2	3	1	1	1	3	2	0	4	1
2	2	2	1	1	1	3	2	2	7	0
1	4	3	1	1	1	3	2	0	7	0
2	2	2	1	1	1	3	2	2	4	0
2	1	2	1	1	1	3	2	2	2	1
1	2	1	1	2	1	1	1	1	2	1
1	2	1	1	3	1	3	1	1	7	0
2	2	2	1	1	1	3	2	0	4	1
1	2	2	1	1	1	2	1	0	4	0
2	2	1	1	1	1	3	2	0	2	1
1	3	1	1	1	1	1	1	0	2	1
1	1	2	1	1	1	3	1	2	7	1
1	2	1	1	1	1	1	1	1	7	0
2	2	2	1	1	1	3	2	2	4	1
2	2	2	1	1	1	3	2	0	7	0
1	1	1	1	1	1	2	1	0	7	1
2	2	2	1	1	1	3	2	1	7	1
1	2	1	1	2	1	2	1	0	7	1
1	1	1	1	2	1	3	1	0	7	0
2	1	1	1	2	1	3	2	2	7	0
2	2	1	0	1	1	1	2	0	2	1
1	1	2	0	2	1	1	1	1	4	1
1	1	1	0	3	1	2	2	1	2	1
2	2	1	0	2	1	3	2	1	7	1
1	4	2	0	1	1	3	1	2	2	1
2	3	2	0	1	1	3	2	2	2	1
1	2	1	0	1	1	2	1	0	2	1
1	2	2	0	1	1	3	2	0	2	1
2	2	2	0	1	1	3	2	1	7	1
1	2	2	0	1	1	3	2	2	7	0
1	3	3	0	1	1	3	1	1	2	1
2	3	2	0	1	2	3	2	0	7	0
1	3	3	0	1	1	3	1	1	7	0
1	2	1	0	1	1	1	1	1	7	1
1	2	1	0	2	1	3	1	2	2	1
2	2	1	0	1	1	3	2	0	7	0
2	3	1	0	1	2	3	2	2	7	0
1	1	1	0	3	1	1	2	2	2	1
2	3	3	0	1	2	3	2	0	7	0
1	2	3	0	3	1	1	1	0	2	0
1	3	3	0	2	2	1	1	2	4	0
1	4	3	0	3	1	3	1	2	2	1
2	1	1	0	1	1	3	2	2	7	0
2	1	3	0	2	1	1	2	0	2	0
1	2	3	0	3	1	3	1	1	7	0
2	1	1	0	3	1	3	2	1	7	0
2	1	3	0	3	1	2	2	1	2	0
2	2	1	0	1	1	3	2	1	2	1
1	3	1	0	1	1	3	1	2	7	0
1	3	3	1	1	1	1	1	2	2	0
1	1	1	1	1	3	1	1	0	2	0
1	4	3	1	1	1	1	2	1	2	0
2	3	1	1	1	1	1	2	1	4	1
1	2	2	1	1	1	1	1	1	7	0
1	3	1	1	1	3	1	1	1	4	1
2	2	3	1	1	1	3	2	2	2	1
1	2	1	1	2	1	1	1	2	2	0
2	1	2	1	2	1	1	2	2	2	1
2	1	1	1	1	1	3	2	1	2	0
1	2	3	1	1	1	3	1	1	4	0
1	4	3	1	1	1	1	2	2	7	0
2	3	1	1	1	1	3	2	2	2	1
1	4	3	1	1	1	1	1	1	7	0
1	4	3	1	1	1	3	1	2	2	1
2	3	2	1	1	1	3	2	2	7	1
1	3	2	1	2	1	1	2	1	2	1
2	3	1	1	1	1	3	2	0	2	1
1	3	3	1	1	1	1	1	2	7	0
2	2	1	1	1	1	3	2	1	2	1
1	2	3	1	1	1	3	1	0	7	0
2	2	2	1	1	1	3	2	1	2	1
2	3	1	1	1	1	1	2	0	7	1
1	4	1	1	1	1	1	1	0	4	0
2	3	1	1	1	1	1	2	2	7	0
2	4	2	1	1	1	1	2	2	4	1
1	4	2	1	1	1	3	2	2	7	0
1	3	1	1	1	1	3	1	1	7	0
2	2	2	1	1	1	3	2	2	7	0
1	2	2	1	1	1	3	1	2	2	1
1	3	3	1	1	2	3	1	2	7	0
2	2	1	1	1	1	1	2	2	2	1
2	1	1	1	1	1	1	2	0	2	1
1	2	2	1	1	1	1	1	0	7	0
1	2	2	1	1	1	1	2	1	7	0
2	2	2	1	1	1	1	2	2	4	1
1	1	1	1	2	1	1	1	1	2	1
2	2	1	0	1	1	3	2	2	7	0
1	2	3	0	1	1	1	1	2	4	1
2	2	3	0	1	1	3	2	0	7	0
1	3	2	0	1	1	3	1	0	7	0
2	1	2	0	2	1	1	2	1	7	1
1	2	3	0	1	1	1	2	2	7	0
1	2	1	0	2	1	1	2	2	7	1
1	1	3	0	1	1	2	2	0	2	0
2	1	1	0	2	1	3	2	2	7	0
1	3	3	0	1	1	2	1	2	4	0
2	3	2	0	1	1	1	2	0	7	0
1	3	3	0	1	1	1	1	1	2	1
1	1	1	0	3	1	1	1	0	7	0
2	1	1	0	3	1	3	2	0	7	0
1	1	1	0	1	1	1	1	0	7	0
2	1	1	0	1	1	1	2	1	7	1
1	2	3	0	1	1	1	1	1	4	1
1	3	2	0	2	2	2	2	0	2	1
2	1	1	0	2	1	3	2	1	7	0
1	1	3	0	2	1	3	1	1	7	0
2	1	1	0	1	1	3	2	1	2	1
1	1	3	0	2	1	1	1	1	4	0
2	1	3	0	1	1	1	2	1	4	1
1	1	3	0	2	1	3	2	0	7	0
2	3	1	0	1	1	3	2	2	7	0
1	4	2	0	1	2	3	1	0	7	1
1	1	1	0	2	1	1	1	1	2	0
2	1	1	0	3	1	3	2	2	2	0
1	1	1	0	1	1	1	1	2	4	0
1	4	1	0	1	1	3	2	2	2	1
2	2	1	0	1	1	3	2	2	4	1
1	2	1	0	1	1	2	2	2	2	1
2	1	2	0	1	1	1	2	2	2	1
1	1	1	0	2	1	1	1	0	4	0
1	4	3	0	1	1	3	1	2	4	0
1	1	1	1	2	1	1	1	2	7	0
2	1	2	1	3	1	3	2	2	4	1
2	2	3	1	1	1	3	2	1	2	1
1	3	3	1	2	2	3	1	0	2	0
1	2	3	1	3	1	3	2	1	2	1
2	1	1	1	1	1	2	2	1	2	1
1	2	2	1	1	3	1	1	1	7	0
1	2	1	1	1	1	1	1	2	4	0
2	2	2	1	1	1	3	2	1	7	0
1	3	1	1	1	1	1	1	1	4	0
2	3	3	1	1	2	3	2	0	7	0
1	3	3	1	1	1	3	1	0	7	0
1	1	1	1	1	1	3	1	0	2	1
2	2	3	1	1	1	3	2	0	7	0
2	2	1	1	1	1	3	2	0	7	0
1	1	1	1	2	1	2	1	0	2	1
2	2	3	1	1	2	1	2	1	4	1
1	1	1	1	1	1	3	1	1	7	0
2	1	1	1	1	1	3	2	1	7	0
1	4	3	1	1	1	3	1	2	4	0
1	1	1	1	1	1	3	1	2	4	1
1	3	2	1	1	1	1	1	2	7	0
1	1	1	1	2	1	3	1	0	4	0
2	1	1	1	1	1	3	2	0	2	1
1	1	3	1	1	1	2	1	0	7	0
2	2	3	1	1	1	3	2	2	2	1
1	2	3	1	1	1	3	1	1	4	1
1	1	1	1	1	1	1	2	1	7	1
2	3	1	1	1	1	3	2	0	7	1
1	3	2	1	1	1	1	1	2	7	0
1	3	3	1	1	1	3	1	2	4	0
2	1	1	1	1	1	3	2	0	4	1
1	3	1	1	1	1	1	1	2	4	0
1	3	1	1	1	1	3	1	2	2	1
2	2	1	1	1	1	3	2	2	4	1
1	3	3	1	1	1	1	1	2	2	0
2	2	3	1	1	1	3	2	2	7	0
1	3	2	1	1	1	1	1	0	4	1
1	3	3	1	1	1	3	2	2	4	0
2	2	3	1	1	1	3	2	1	4	1
2	1	1	1	1	1	3	2	2	4	1
1	3	1	1	1	1	1	1	2	2	1
2	3	3	1	1	1	3	2	0	4	0
1	2	2	1	1	1	3	1	2	2	1
1	3	2	1	1	1	3	1	2	4	1
1	2	1	1	1	1	3	1	2	4	0
1	1	3	1	1	1	3	1	2	2	1
2	2	3	1	1	3	3	2	2	7	0
1	1	3	1	1	1	3	2	2	4	1
2	1	1	1	1	1	3	2	2	2	1
2	1	3	1	1	1	3	2	2	2	1
1	1	1	1	1	1	1	2	2	7	0
2	2	3	1	1	1	3	2	1	2	1
1	1	3	1	1	1	1	1	1	7	0
1	1	1	1	1	1	3	2	2	2	1
1	1	3	1	1	1	3	2	1	7	0
2	3	2	1	1	2	3	2	2	2	1
2	1	2	1	1	3	3	2	2	2	1
1	1	1	1	1	2	1	2	2	4	1
1	1	1	1	1	1	2	2	2	7	0
2	1	1	1	1	3	3	2	1	4	1
1	1	1	1	1	1	3	2	1	2	1
2	1	3	1	1	1	3	2	2	4	0
1	2	1	1	1	3	3	2	2	7	0
1	1	2	1	1	3	1	2	2	7	1
2	3	1	1	1	2	3	2	2	7	1
2	4	2	1	1	2	3	2	1	2	0
1	3	3	1	1	1	3	2	2	4	1
1	4	2	1	1	1	1	2	1	2	1
1	3	1	1	1	1	3	2	1	2	1
1	1	2	1	1	1	3	2	2	7	0
2	1	2	1	1	1	3	2	2	4	1
2	1	3	1	1	3	3	2	2	2	1
2	4	2	1	1	1	3	2	2	4	0
2	2	3	1	1	1	3	2	2	2	1
2	1	3	1	1	3	3	2	2	2	1
2	1	1	1	1	1	3	2	2	4	1
1	2	1	1	1	1	3	2	2	7	0
2	2	3	1	1	1	3	2	2	2	1
2	1	1	1	1	1	3	2	1	2	0
2	2	3	1	1	1	3	2	1	2	1
2	3	3	1	1	3	3	2	2	7	0
1	3	3	1	1	1	3	2	1	2	1
1	3	1	0	1	2	3	1	1	7	0
2	1	2	0	1	1	3	2	1	7	0
1	1	2	0	1	1	1	2	0	4	1
2	4	2	0	1	1	2	2	1	2	1
1	3	2	0	1	1	3	1	1	7	0
1	1	2	0	1	1	1	1	2	4	0
2	1	3	0	2	1	3	2	1	7	1
1	2	3	0	3	1	3	2	1	7	0
2	2	3	0	1	1	3	2	2	7	0
2	1	3	0	2	1	3	2	1	7	0
1	2	1	0	2	1	1	1	1	7	0
2	2	2	0	2	1	3	2	0	2	1
1	1	2	0	1	1	3	2	0	7	0
2	1	1	0	3	1	3	2	0	7	0
1	2	3	0	2	1	2	1	0	7	0
2	2	3	0	1	1	3	2	1	7	0
1	2	1	0	2	1	2	2	2	7	1
2	1	3	0	1	1	3	2	0	7	0
2	1	1	0	3	1	3	2	0	7	1
1	2	1	0	3	1	3	1	2	7	1
2	3	3	0	2	1	3	2	0	7	0
2	1	1	1	1	1	3	2	0	4	0
1	2	2	1	1	1	1	2	1	7	0
2	2	2	1	1	1	3	2	1	2	1
1	1	3	1	2	1	1	1	0	7	1
2	1	3	1	1	1	2	2	2	7	0
1	3	1	1	1	1	3	1	2	4	1
1	2	1	1	1	1	2	1	0	7	0
2	2	2	1	1	1	1	2	1	2	1
1	2	1	1	1	1	1	1	1	4	1
1	3	1	1	1	1	3	1	2	2	1
2	2	1	1	1	1	1	2	2	2	1
2	3	1	1	1	1	1	2	0	4	0
1	4	1	1	1	1	1	2	0	2	1
2	1	1	1	1	1	3	2	2	4	1
1	2	3	1	1	1	1	1	2	7	1
1	2	2	1	1	1	1	2	1	7	0
1	3	2	1	1	2	2	1	1	2	1
1	1	2	1	1	1	1	1	1	2	1
1	2	3	1	1	1	2	2	1	2	1
2	1	1	1	1	1	3	2	0	2	1
1	1	1	1	2	1	1	2	0	7	0
2	1	1	1	2	1	3	2	2	4	1
2	3	1	1	1	2	3	2	1	4	1
1	3	2	0	1	1	3	1	2	2	1
2	2	1	0	1	1	3	2	0	4	1
1	2	3	0	1	1	2	1	0	7	1
2	1	1	0	1	1	3	2	2	7	0
2	3	1	0	1	2	3	2	2	7	0
1	3	1	0	1	1	3	2	1	4	0
2	3	2	0	1	1	3	2	1	2	1
2	1	2	0	1	1	3	2	2	2	1
1	1	1	0	1	1	2	1	1	2	1
2	1	1	0	1	1	3	2	1	2	1
2	1	1	0	1	1	2	2	1	4	1
1	1	2	0	1	1	1	2	1	7	1
1	2	3	0	1	1	1	1	2	2	1
1	3	2	0	1	2	1	1	2	4	1
2	1	3	0	1	1	3	2	0	4	1
2	3	2	0	1	1	3	2	1	4	1
1	3	2	0	1	1	3	1	1	2	1
2	3	1	0	1	2	3	2	0	4	1
2	2	1	0	1	1	1	2	1	4	1
1	3	2	0	1	1	3	2	0	4	1
1	1	3	0	2	1	1	2	0	7	0
1	4	3	0	1	1	1	2	1	4	1
1	3	3	1	1	1	1	1	0	2	0
1	1	2	1	1	1	3	1	1	7	1
1	2	1	1	1	1	1	1	1	7	0
2	2	2	1	1	1	3	2	0	7	0
2	3	3	1	1	1	3	2	2	2	1
1	3	3	1	1	1	3	2	2	7	0
1	2	1	1	2	1	1	1	2	4	0
2	2	3	1	1	1	3	2	2	4	1
2	2	1	1	1	1	3	2	2	7	1
1	2	3	1	1	1	3	1	2	7	1
1	2	3	1	1	2	1	1	1	7	0
2	4	3	1	1	1	3	2	2	2	0
1	3	3	1	2	1	1	1	1	4	1
2	1	3	1	1	1	3	2	1	4	1
2	3	2	1	1	1	3	2	2	7	1
1	4	3	1	1	1	3	1	2	7	0
1	3	1	1	1	1	3	1	0	7	0
2	2	2	1	1	1	1	2	0	2	1
1	4	3	1	1	1	1	1	1	7	1
2	3	1	0	2	1	3	2	1	4	1
1	3	1	0	3	1	1	1	1	7	0
2	2	1	0	1	1	3	2	1	2	0
1	4	1	0	2	1	3	2	2	7	1
1	2	3	0	1	1	3	2	2	2	0
1	2	1	0	2	1	1	1	2	2	1
1	2	3	0	1	1	3	1	1	2	0
2	2	3	0	2	1	3	2	2	4	1
2	2	2	0	3	1	1	2	2	7	0
1	1	1	0	3	1	3	2	0	2	0
2	1	1	0	3	1	3	2	0	2	0
1	2	2	1	1	1	1	1	0	4	1
2	2	1	1	1	1	3	2	1	7	0
1	1	1	1	2	1	3	2	2	7	0
2	3	1	1	1	2	3	2	0	7	0
2	2	1	1	1	1	2	2	2	4	1
2	1	3	1	1	1	3	2	1	7	0
1	3	1	1	1	1	1	1	1	7	0
2	2	1	1	2	1	3	2	2	7	0
1	2	2	1	1	1	3	1	2	7	0
1	3	1	1	1	1	3	1	2	7	0
1	1	3	1	2	1	1	1	1	7	0
1	3	1	1	1	1	3	2	0	7	0
1	4	3	1	1	1	3	1	0	7	1
2	4	1	1	1	1	3	2	1	4	1
1	2	3	1	1	1	1	1	0	7	0
1	1	3	1	2	1	2	2	2	7	0
1	2	3	1	3	1	1	1	2	7	0
2	2	2	1	3	1	3	2	0	2	1
2	2	2	1	1	1	3	2	2	2	1
2	1	1	1	3	1	3	2	0	7	0
1	1	3	1	1	1	2	1	0	2	1
1	1	2	1	1	1	1	1	0	4	1
2	1	3	1	3	1	2	2	0	7	0
2	3	1	1	1	2	3	2	2	7	1
1	2	1	1	1	1	1	1	0	4	0
2	1	3	1	1	1	3	2	0	7	0
1	1	1	1	1	1	1	1	1	7	1
2	1	2	1	1	1	3	2	0	7	0
2	1	1	1	1	1	3	2	0	7	1
1	3	1	1	2	1	2	1	0	7	0
1	3	2	1	1	1	1	1	2	2	0
2	3	1	1	1	1	3	2	0	4	1
1	1	1	1	2	2	1	1	1	2	1
1	2	3	1	1	1	1	1	2	2	1
1	2	3	1	1	1	1	1	1	7	0
1	2	1	1	3	1	1	1	0	7	0
1	1	2	1	1	1	3	1	2	7	0
2	1	1	1	2	1	3	2	0	4	1
1	1	1	1	2	1	1	1	2	7	0
1	1	3	1	2	1	1	1	2	7	0
2	1	1	1	2	1	3	2	2	7	1
1	2	3	1	1	1	3	1	1	4	1
2	1	3	1	3	1	3	2	1	2	0
1	3	1	1	1	1	1	1	0	2	1
1	2	3	1	1	1	1	1	1	2	1
1	1	1	1	3	1	1	1	0	7	1
2	1	3	1	2	1	3	2	1	7	1
1	1	2	1	2	1	3	1	0	7	0
1	2	3	1	1	1	3	1	2	7	0
2	2	3	1	1	1	3	2	2	7	1
1	2	3	1	1	1	3	1	0	4	1
2	1	1	1	2	1	3	1	0	7	0
1	1	1	1	2	1	3	1	0	7	0
1	1	1	1	3	1	1	1	0	2	1
2	2	1	1	2	1	3	2	0	7	1
1	3	1	1	1	1	3	1	2	2	1
2	2	1	1	1	1	3	2	1	2	1
1	2	2	1	3	1	1	1	0	7	1
2	3	1	1	1	2	3	2	0	7	0
2	3	3	1	2	1	3	2	0	4	0
1	3	2	1	2	1	3	1	1	4	0
2	1	1	1	2	1	3	2	1	2	1
1	2	3	1	1	1	3	1	0	7	0
1	2	2	1	1	1	1	1	1	7	0
2	2	1	1	1	1	3	2	0	4	1
1	2	2	1	2	2	1	1	2	4	1
1	3	1	1	2	1	3	1	2	7	0
1	2	1	1	1	1	3	1	2	7	1
1	2	1	1	3	1	2	1	1	2	0
2	2	1	1	1	1	3	2	0	7	1
1	4	1	1	1	1	2	1	2	2	0
1	1	3	1	1	1	3	1	0	7	1
1	2	1	1	1	1	1	1	1	7	1
2	3	1	1	1	1	3	2	2	7	0
2	2	3	1	1	1	3	2	2	2	1
1	2	1	1	1	1	2	1	1	2	1
2	3	3	1	1	1	3	2	1	2	1
2	2	1	1	2	1	3	2	0	7	0
1	2	1	1	1	1	3	1	2	7	0
1	2	3	1	1	1	3	1	1	2	0
2	2	1	1	1	1	3	2	1	7	0
1	1	1	1	2	1	1	1	2	7	0
1	1	1	1	3	1	2	1	0	7	0
2	2	1	1	1	1	3	2	1	7	0
1	1	1	1	2	1	1	1	0	7	0
1	1	1	1	1	2	2	1	1	2	1
1	1	3	1	2	1	3	2	1	7	0
2	3	2	1	1	2	3	2	2	2	1
1	1	2	1	2	1	3	1	2	2	1
2	2	1	1	2	1	3	2	0	7	1
1	1	1	1	3	1	3	1	1	4	1
2	2	1	1	3	1	3	2	1	7	0
1	1	1	1	3	1	3	1	1	4	1
1	1	1	1	2	1	3	1	1	7	0
2	1	1	1	3	1	3	2	2	2	1
1	1	1	1	3	1	2	2	0	7	0
2	2	1	1	2	1	3	2	2	2	1
1	2	1	1	1	1	1	1	2	4	0
2	2	3	1	1	1	3	2	1	7	1
1	2	1	1	1	1	2	1	0	7	0
1	1	3	1	3	1	2	2	0	7	0
1	2	2	1	1	1	1	1	2	4	1
1	1	1	1	1	1	1	1	0	2	1
1	2	1	1	1	1	1	1	1	7	0
1	2	1	1	3	1	3	1	2	2	0
2	2	2	1	1	1	3	2	2	7	0
2	3	1	1	1	1	3	2	2	7	0
1	3	1	1	1	1	1	1	2	7	0
2	2	1	1	1	1	3	2	2	7	0
1	1	1	1	3	1	1	1	0	7	0
2	2	3	1	1	1	3	2	1	7	0
2	2	1	1	1	2	3	2	0	7	0
2	2	3	1	2	1	3	2	2	7	0
1	2	3	1	1	3	2	1	2	7	0
1	1	3	1	2	1	1	2	0	7	0
1	2	1	1	1	1	2	1	0	7	0
2	2	3	1	1	1	3	2	0	4	1
2	3	1	1	1	1	3	2	1	2	1
1	2	1	1	2	1	3	1	0	4	0
1	1	1	1	2	1	1	1	0	7	0
2	1	3	1	1	1	3	2	0	7	0
2	2	2	1	1	1	3	2	2	7	0
1	2	1	1	1	1	3	1	2	7	0
1	2	1	1	2	1	2	1	2	7	0
1	1	3	1	3	1	1	1	2	7	1
2	2	3	1	1	1	3	2	0	7	0
2	1	1	1	2	1	3	2	0	4	1
1	2	3	1	1	3	3	2	0	7	0
1	2	1	1	3	1	1	2	0	7	0
1	2	1	1	2	1	1	1	0	7	0
1	1	1	1	3	1	2	2	1	7	0
1	2	3	1	3	1	1	1	2	7	0
2	3	1	1	2	1	3	2	1	7	0
1	3	1	1	3	1	2	1	2	2	1
2	3	3	1	2	1	3	2	2	4	0
1	2	3	1	1	1	3	2	0	7	0
1	1	1	1	1	3	1	1	1	7	0
2	1	1	1	2	1	3	2	1	2	1
1	4	1	1	2	1	1	1	0	4	1
2	4	1	1	1	1	3	2	0	2	0
1	1	1	1	3	1	3	2	1	2	0
1	1	1	1	1	1	2	1	2	2	1
2	3	3	1	1	1	3	2	1	7	0
2	3	2	1	2	1	3	2	0	7	0
1	3	3	1	2	1	3	1	1	4	0
1	1	1	1	2	1	1	1	1	2	1
2	1	1	1	2	1	3	2	0	2	1
2	1	3	1	1	1	3	1	0	2	0
1	1	3	1	2	1	3	1	2	7	0
2	1	3	1	1	1	3	2	0	7	0
2	2	1	1	1	1	3	2	2	7	0
1	2	3	1	1	1	1	1	0	7	0
2	3	3	1	1	1	3	2	0	4	0
1	4	2	1	1	2	3	1	2	2	1
1	3	3	1	1	1	1	1	1	2	1
1	2	3	1	1	1	3	2	1	7	0
2	2	3	1	1	1	3	2	0	4	1
2	4	2	1	1	2	3	2	1	2	0
1	2	2	1	2	1	1	1	2	7	0
2	3	1	0	3	1	3	2	2	7	0
2	3	3	0	2	2	3	2	1	2	1
2	2	1	0	3	1	3	2	1	7	0
1	2	1	0	3	1	3	1	1	7	0
1	1	1	0	3	1	1	2	0	7	0
2	1	1	0	3	1	3	2	2	7	0
2	3	1	0	1	1	3	2	0	7	0
2	1	1	0	3	1	3	2	1	4	1
2	1	1	0	3	1	2	2	0	7	0
1	2	2	0	3	1	1	1	0	7	0
2	3	2	0	1	2	3	2	2	2	0
2	4	1	0	1	2	3	2	2	2	1
2	1	1	0	2	2	3	2	0	7	0
2	1	1	0	3	1	1	2	0	4	0
2	3	1	0	1	1	3	2	2	2	1
1	4	2	0	1	1	1	1	2	2	1
2	3	1	0	1	2	3	2	2	4	0
2	2	1	0	3	3	3	2	0	7	0
2	1	1	0	2	1	3	2	0	7	0
2	1	1	0	2	1	3	2	0	7	0
1	1	1	0	2	1	1	1	1	7	0
2	2	3	0	3	1	3	2	2	7	0
1	1	1	0	2	3	3	1	0	7	1
2	4	1	0	1	2	3	2	0	7	0
1	1	3	0	2	1	2	2	1	4	1
2	1	1	0	3	3	3	2	2	2	1
2	1	1	0	3	1	3	2	2	2	0
2	2	1	0	3	3	3	2	0	7	0
2	2	1	0	2	1	3	2	2	7	1
1	4	2	0	1	1	3	1	1	7	0
2	1	3	0	3	1	2	2	0	2	0
1	3	3	0	2	1	3	1	1	7	0
1	3	1	0	3	1	1	1	1	2	0
2	1	3	1	1	1	3	2	2	7	0
1	1	3	1	3	1	3	2	0	7	0
1	4	1	1	1	2	2	1	0	7	0
1	2	3	1	2	1	1	1	0	7	0
1	2	2	1	3	1	2	1	2	2	0
1	1	3	1	1	1	2	1	0	7	1
1	3	1	1	3	1	3	2	2	7	0
1	1	3	1	2	1	1	1	2	7	1
1	2	3	1	2	1	1	1	0	2	1
2	2	1	1	1	1	3	2	2	7	1
2	2	1	1	1	1	3	2	2	4	1
1	3	1	1	2	1	3	1	1	7	0
2	2	3	1	1	1	3	2	1	2	1
1	2	3	1	2	1	2	1	0	7	0
2	2	3	1	1	1	3	2	1	7	0
1	2	3	1	2	1	1	1	1	7	0
2	2	3	1	1	2	3	2	1	4	1
2	1	2	1	1	1	3	2	2	7	0
1	1	3	1	1	1	1	1	0	7	0
1	1	3	1	3	1	1	2	0	2	1
2	1	1	1	3	1	3	2	2	2	1
2	4	3	1	1	2	3	2	1	2	0
2	2	1	1	2	1	3	2	2	2	1
1	2	1	1	3	1	2	1	0	2	0
1	2	1	1	2	1	2	2	1	7	0
2	2	2	1	1	1	3	2	2	7	0
2	1	3	1	1	1	3	2	2	7	1
1	2	1	1	1	1	3	2	2	7	0
2	2	3	1	1	1	3	2	2	7	0
1	2	1	1	1	1	2	2	2	2	1
2	1	1	1	2	1	3	2	0	2	1
1	1	1	1	3	1	2	1	1	7	0
2	1	1	1	3	1	3	2	0	7	0
1	1	1	1	3	1	3	1	2	7	1
2	2	1	1	1	1	3	2	2	7	1
1	1	1	1	3	1	1	1	1	7	0
2	1	1	1	1	1	3	2	2	7	0
2	1	1	1	3	1	3	2	1	7	0
1	2	3	1	2	1	1	1	0	7	0
1	2	1	1	3	1	1	1	1	7	0
2	1	3	1	1	1	3	2	2	4	1
1	1	2	1	2	1	3	1	1	2	1
2	1	2	1	2	1	3	2	0	2	1
1	1	3	1	3	1	3	1	2	7	0
1	2	2	1	1	1	1	2	1	7	1
2	2	1	1	1	1	2	2	1	4	1
1	2	1	1	1	1	3	2	2	7	1
2	2	1	1	1	1	3	2	0	2	1
2	1	3	1	1	1	3	2	2	7	1
1	2	2	1	3	1	3	1	2	2	1
1	2	1	1	3	1	3	2	2	7	1
2	2	3	1	2	1	1	2	0	7	1
1	2	3	1	1	1	2	1	2	7	0
1	4	1	1	1	1	1	2	0	4	0
2	3	2	1	1	1	3	2	2	7	0
1	1	1	1	3	1	2	1	2	7	0
1	2	3	1	3	1	3	1	2	7	0
2	2	3	1	1	1	3	2	1	7	0
2	1	1	1	2	1	1	2	2	4	1
1	3	1	1	1	1	3	1	0	7	0
2	2	2	1	1	1	3	2	1	7	0
2	1	1	1	2	1	3	2	1	7	1
1	1	1	1	1	1	3	1	2	2	1
2	1	3	1	1	1	3	2	0	7	0
1	2	1	1	1	1	3	1	0	7	0
2	1	1	1	2	1	3	2	1	7	0
1	3	2	1	2	1	2	2	1	7	0
1	2	3	1	2	1	2	1	1	7	1
2	2	3	1	1	1	3	2	1	4	1
2	2	3	1	1	1	3	2	0	2	1
1	2	1	1	1	1	3	1	0	7	0
1	2	1	1	1	1	3	2	2	7	0
1	1	1	1	3	1	1	1	1	7	0
2	1	1	1	1	1	3	2	0	7	0
1	2	2	1	2	1	2	1	2	2	1
2	2	2	1	3	1	3	2	0	2	1
1	2	3	1	1	1	3	2	1	4	1
2	1	1	1	3	1	1	2	2	7	0
2	2	1	0	3	1	3	2	2	7	0
1	2	3	0	3	1	1	1	2	7	0
2	1	3	0	1	1	3	2	1	7	0
1	1	1	0	3	1	3	2	2	7	0
2	1	3	0	1	1	3	2	1	2	1
2	1	1	0	3	1	3	2	0	7	0
2	1	2	0	2	1	2	2	1	7	0
1	4	2	0	1	1	3	2	2	7	0
1	3	1	0	2	1	3	1	0	7	0
2	1	3	0	3	1	3	2	0	4	0
2	2	3	0	1	1	3	2	1	4	1
1	3	2	0	1	1	1	1	0	4	1
1	2	3	0	1	1	3	2	2	7	0
1	2	3	0	1	1	1	1	2	7	0
2	3	2	0	1	2	3	2	2	7	0
2	1	3	0	1	1	3	2	2	7	1
1	1	2	0	2	1	3	1	0	4	1
1	2	3	0	1	1	3	1	2	2	0
2	4	2	0	1	1	3	2	1	2	1
1	4	1	0	3	1	1	1	2	7	0
2	1	3	0	3	1	3	2	0	7	0
2	2	2	0	1	1	3	2	0	2	1
2	1	1	0	3	1	3	2	0	4	1
2	4	2	0	1	2	3	2	0	4	0
1	2	1	0	2	1	1	1	2	2	1
2	2	1	0	1	1	3	2	0	4	0
1	3	1	0	1	1	1	2	0	7	0
2	1	1	0	3	1	3	2	1	4	1
2	4	3	0	1	1	3	2	2	2	1
2	1	1	0	3	1	3	2	0	7	0
1	1	2	0	3	1	3	1	1	7	0
1	1	3	0	2	1	1	1	0	4	1
1	2	1	0	2	1	3	2	0	7	1
2	1	1	0	1	1	3	2	1	2	1
2	4	2	0	1	1	3	2	0	7	0
1	4	2	0	2	1	3	2	1	4	1
2	1	2	0	2	1	3	2	0	7	0
2	1	1	0	3	1	3	2	2	2	1
2	3	1	0	2	1	3	2	1	7	0
1	3	1	0	1	1	3	2	0	2	0
1	2	2	0	2	3	3	2	1	2	1
1	1	1	1	1	1	3	1	0	7	0
1	2	1	1	2	1	1	2	0	7	0
1	2	2	1	1	2	1	1	1	7	0
2	1	2	1	2	1	3	2	1	7	1
2	1	1	1	2	1	3	2	1	4	1
1	1	1	1	1	1	1	1	1	4	1
2	1	1	1	3	1	1	1	2	7	0
1	2	3	1	1	1	3	1	1	7	0
1	3	3	1	1	1	3	1	2	7	0
2	2	3	1	1	1	3	2	1	2	1
2	1	1	1	2	1	3	2	1	7	0
2	3	3	1	1	1	3	2	2	2	0
1	4	3	1	1	1	1	1	1	2	0
2	2	1	1	1	1	3	2	2	7	0
1	2	1	1	2	1	1	1	1	2	1
2	3	3	1	2	1	2	2	1	2	0
1	3	3	1	3	1	2	2	2	7	0
1	2	2	1	1	1	1	1	2	2	1
1	2	3	1	2	1	1	1	1	7	0
2	2	1	1	1	1	3	2	0	7	0
1	2	3	1	3	1	1	1	2	7	0
2	1	3	1	2	1	3	2	1	7	0
1	1	3	1	2	1	3	1	2	7	0
1	1	3	1	1	1	1	2	0	7	1
1	1	1	1	1	1	1	1	2	2	1
2	3	1	1	1	1	3	2	2	7	0
1	3	3	1	3	1	3	1	0	2	1
1	1	1	1	1	1	3	1	2	7	0
2	1	1	1	1	1	3	2	2	7	0
2	1	1	1	2	1	3	2	0	7	0
1	1	1	1	1	1	1	1	0	7	1
2	3	2	1	1	1	3	2	2	2	1
2	2	1	1	1	1	3	2	2	2	1
1	2	2	1	1	1	3	2	1	4	1
1	2	2	1	2	1	3	1	1	7	0
1	2	2	1	1	1	1	1	1	7	1
2	2	2	1	1	1	3	2	1	2	1
2	2	1	1	1	1	3	2	0	2	1
1	2	3	1	1	1	3	2	1	7	0
1	1	2	1	2	1	3	2	1	2	0
2	3	3	0	1	1	3	2	1	4	0
2	1	2	0	2	1	3	2	1	7	1
1	1	3	0	3	1	3	2	0	2	1
2	4	1	0	1	2	3	2	1	4	0
1	2	1	0	3	1	1	1	2	7	0
2	2	1	0	1	1	3	1	2	2	1
1	3	3	0	3	3	1	1	0	7	0
2	1	3	0	1	1	3	2	1	7	0
2	1	2	0	1	1	3	1	1	2	1
1	2	1	0	1	1	1	1	0	2	0
2	1	1	0	2	1	3	2	2	2	1
1	2	1	0	2	3	3	1	0	7	0
2	2	1	0	1	2	3	2	2	2	1
2	1	2	0	3	3	2	2	0	2	0
1	3	1	0	1	1	3	1	2	7	0
1	4	3	0	3	1	2	1	2	4	0
2	3	2	0	1	1	3	2	1	2	1
1	2	1	0	3	1	1	1	0	7	0
2	2	2	0	3	1	3	2	0	7	0
2	3	1	0	1	2	3	2	1	7	1
1	2	1	0	3	1	1	1	0	2	1
2	1	3	0	3	1	2	2	2	2	0
2	1	1	0	3	1	3	2	1	2	1
2	3	3	0	1	3	3	2	0	7	0
2	2	1	0	1	1	3	2	0	7	0
1	2	1	0	2	1	3	2	1	7	0
1	4	3	0	1	1	3	2	0	2	0
2	3	3	0	3	1	3	2	0	2	0
2	3	1	0	2	1	3	2	2	4	0
2	1	2	0	1	1	1	2	0	4	1
2	2	2	0	2	2	3	2	1	7	0
1	3	1	0	1	1	2	1	1	7	1
2	3	2	0	1	1	3	1	0	7	1
2	3	1	0	2	2	3	2	0	2	1
1	2	1	1	1	1	3	1	2	2	1
2	1	3	1	1	1	3	2	1	4	1
1	1	1	1	1	1	1	1	2	7	0
1	1	2	1	3	1	1	2	2	7	1
2	1	1	1	1	1	3	2	1	2	1
2	3	1	1	1	1	3	2	0	7	1
1	3	3	1	1	1	3	1	1	2	0
2	2	3	1	1	2	1	2	0	7	0
1	1	1	1	3	1	1	1	2	7	0
1	3	3	1	1	1	1	1	0	7	0
2	2	3	1	1	1	2	2	0	7	0
1	2	1	1	1	1	2	2	1	7	0
2	3	1	1	1	2	3	2	2	7	0
2	1	1	1	3	1	3	2	0	2	1
1	1	1	1	3	1	3	1	0	7	0
1	2	1	1	1	1	1	1	1	7	0
2	2	1	1	1	1	3	2	0	4	0
1	1	1	1	2	1	1	1	1	2	1
1	1	3	1	1	1	3	1	2	2	1
2	2	3	1	1	1	1	2	1	4	0
2	3	2	1	1	1	3	2	0	7	0
1	4	1	1	1	1	3	2	2	4	1
1	2	1	1	1	1	1	1	2	2	1
2	2	3	1	1	1	3	2	0	7	0
1	3	1	1	1	1	1	2	1	7	0
2	1	3	1	1	1	3	2	0	7	0
1	2	2	1	2	1	1	1	1	7	0
2	2	3	1	1	1	3	2	2	7	0
1	2	3	1	1	1	1	1	1	7	0
1	3	1	1	1	1	3	1	0	2	0
2	2	1	1	1	1	3	2	2	7	0
1	2	3	1	1	1	1	1	1	7	0
1	4	2	1	1	1	1	2	0	4	0
2	4	3	1	1	1	3	2	1	4	0
2	3	2	1	1	1	3	2	2	4	1
2	2	1	1	1	1	3	2	0	2	1
1	3	1	1	1	1	1	1	0	7	0
1	2	2	1	1	1	3	1	2	7	0
2	2	1	0	3	1	3	2	1	7	0
1	1	3	0	3	1	2	1	2	2	0
2	1	1	0	3	1	3	2	0	2	0
2	3	1	0	1	2	3	1	0	2	0
1	1	3	0	2	1	1	1	0	4	1
2	1	3	0	2	1	3	2	0	4	1
1	2	2	0	1	1	3	1	2	2	1
2	3	3	0	1	1	3	2	2	7	0
1	3	1	0	2	1	3	1	2	2	1
1	3	2	0	2	1	3	2	0	7	0
2	2	3	0	2	1	3	2	0	7	0
2	1	3	0	3	1	3	2	0	7	1
1	2	1	0	2	1	1	1	2	2	1
1	4	1	0	1	2	1	2	1	7	0
2	2	1	0	2	1	3	2	0	7	0
1	2	2	0	2	1	1	1	0	4	1
2	2	2	0	1	1	3	2	2	7	0
1	2	1	0	2	3	3	2	2	4	0
1	2	1	0	2	1	1	1	2	2	1
2	2	3	0	3	1	3	2	2	2	1
2	2	2	0	3	1	3	2	1	7	0
2	1	1	0	3	1	3	2	1	7	1
1	1	3	0	3	1	1	1	0	7	0
1	1	3	0	3	1	1	2	0	4	0
2	4	3	0	3	2	3	2	0	2	0
2	1	3	0	3	2	3	2	0	2	1
1	1	1	0	3	1	3	1	0	7	0
1	2	1	0	1	1	1	1	0	2	0
2	2	1	0	3	1	3	2	2	7	0
1	4	2	0	1	2	3	2	2	4	1
1	3	3	0	3	1	3	1	2	2	0
1	1	3	0	3	1	2	1	0	7	1
2	1	3	0	3	1	3	2	1	4	0
2	2	3	0	3	1	3	2	0	4	1
2	4	1	0	1	2	3	2	0	2	0
2	3	3	0	3	2	3	1	2	4	0
2	1	3	0	3	1	3	2	1	2	1
2	1	1	0	3	1	1	2	0	2	0
1	1	1	0	3	1	3	2	1	4	0
2	2	1	0	3	1	3	2	1	4	0
1	4	1	0	3	1	1	1	2	4	0
2	3	2	0	3	1	3	2	0	7	0
1	1	3	0	3	3	3	2	1	2	0
2	1	3	0	2	1	3	2	1	2	1
1	3	3	0	3	1	3	2	2	4	1
1	4	2	0	1	1	3	2	0	2	0
2	1	3	0	3	2	3	2	0	2	0
1	3	3	0	3	1	3	2	1	2	0
1	2	1	0	2	1	1	1	0	4	0
2	1	3	0	2	1	3	2	2	7	0
1	1	3	0	3	1	1	2	1	7	0
1	3	3	1	1	1	3	2	0	7	0
2	3	3	1	1	1	3	2	2	7	0
2	3	3	1	1	1	3	2	1	7	0
1	3	1	1	2	1	1	2	0	2	1
2	1	1	1	1	1	3	2	1	7	0
1	1	2	1	1	1	1	1	2	2	1
2	1	3	1	1	1	3	2	2	7	1
1	1	2	1	2	1	1	1	0	4	0
1	3	2	1	1	1	3	1	2	2	1
1	1	2	1	3	1	1	1	2	4	0
2	1	1	1	1	1	1	2	1	4	0
2	1	2	1	1	1	3	2	1	2	0
1	2	2	1	1	1	1	1	2	2	1
2	1	3	1	1	1	3	2	1	2	1
2	2	3	1	1	2	3	2	0	4	1
2	2	3	1	1	1	3	2	0	4	1
1	3	3	1	1	2	3	2	1	4	0
2	1	1	1	3	1	3	2	1	7	0
1	1	1	1	3	1	1	2	1	4	1
2	1	1	1	1	1	3	2	1	2	1
1	1	1	1	1	1	3	1	2	2	1
2	2	3	1	1	1	3	2	1	7	0
1	1	1	1	2	1	3	1	0	2	1
2	1	3	1	1	1	3	2	0	7	1
1	1	2	1	3	1	1	1	0	2	1
2	1	3	1	1	1	3	2	0	7	0
1	2	3	1	1	2	3	2	1	4	1
2	2	1	1	1	1	3	2	0	4	1
1	2	1	1	1	1	1	2	2	7	0
1	1	1	1	2	1	3	1	1	7	0
1	3	3	1	1	2	1	2	0	7	0
2	1	1	1	1	1	3	2	0	4	1
1	1	1	1	1	1	1	1	0	4	1
1	1	3	1	3	1	3	2	1	7	0
2	2	3	1	1	1	3	2	1	2	0
1	2	3	1	1	1	1	2	0	7	0
1	3	3	1	1	1	3	2	2	2	0
2	2	3	1	1	1	3	2	2	2	1
1	2	2	1	3	1	1	1	0	2	1
2	1	1	1	1	1	3	2	2	2	1
2	4	2	1	1	1	3	2	1	2	0
2	2	2	1	1	2	3	2	2	4	1
2	4	2	1	1	2	3	2	1	2	1
1	2	1	1	1	1	3	1	1	2	1
2	2	1	1	1	1	3	2	2	4	1
2	1	1	1	1	1	3	2	1	2	1
2	3	3	1	1	1	3	2	2	2	1
1	2	1	1	2	1	3	1	2	4	1
1	1	2	1	3	1	1	1	1	2	1
2	1	1	1	1	1	3	2	1	2	1
2	2	2	1	1	2	3	2	0	2	1
1	4	2	1	1	1	3	1	0	2	1
2	1	2	1	1	1	3	2	0	4	1
1	2	2	1	3	1	1	2	0	7	0
2	2	2	1	1	1	3	2	1	2	1
2	1	1	1	1	1	3	2	2	4	0
1	2	1	0	1	1	3	1	1	2	1
2	1	1	0	1	1	3	1	0	2	1
2	1	3	0	1	1	3	2	1	4	1
1	1	1	0	2	1	3	1	2	2	1
2	1	1	0	1	1	1	1	0	2	1
1	2	3	0	1	1	1	1	2	7	0
2	1	3	0	1	1	3	1	0	7	0
1	2	1	0	1	1	1	1	0	2	1
2	2	1	0	1	2	3	2	0	4	1
2	2	3	0	1	2	3	2	1	7	0
1	3	2	0	1	1	3	1	0	2	1
1	3	3	0	1	1	1	2	0	4	0
2	3	2	0	1	1	3	2	0	4	0
2	2	2	0	1	1	3	2	2	7	1
1	3	1	0	1	1	1	1	1	7	0
1	2	1	0	1	1	3	1	0	7	0
2	2	3	0	1	2	3	2	0	2	1
1	3	1	0	1	1	1	1	0	7	0
2	1	3	0	1	1	3	2	0	2	1
1	1	1	0	2	1	2	1	0	7	0
1	1	3	0	1	1	2	1	1	7	1
2	2	3	0	1	1	1	2	1	2	1
2	2	3	0	1	1	3	1	0	2	1
1	3	3	0	1	2	3	1	2	4	1
1	2	2	1	1	1	3	1	0	2	1
2	2	1	1	1	1	2	2	2	4	1
1	3	1	1	1	1	1	2	2	2	1
2	1	1	1	1	1	3	1	1	7	0
2	3	3	1	1	1	3	2	0	7	0
2	1	2	1	1	1	3	2	2	2	1
1	1	2	1	3	1	1	1	0	7	0
2	1	2	1	1	1	3	2	0	7	0
1	2	2	1	1	1	3	2	1	7	0
2	2	2	1	1	1	3	2	0	7	0
2	2	1	1	1	2	3	2	1	7	0
1	3	3	1	1	1	1	1	1	4	1
2	1	1	1	1	1	3	2	1	4	1
1	2	1	1	1	1	2	1	2	4	1
2	1	1	1	1	1	3	1	2	2	1
2	1	1	1	1	1	3	2	2	7	1
1	1	3	1	1	1	1	1	0	7	1
1	2	3	1	1	1	3	1	2	2	1
2	3	3	1	1	2	3	2	2	4	0
1	1	1	1	1	1	1	1	2	7	0
2	1	1	1	1	1	3	2	1	7	0
2	1	3	1	2	1	3	2	0	2	1
1	1	3	1	1	1	1	1	1	2	0
1	2	1	1	1	1	1	1	1	7	0
1	4	3	1	1	2	1	1	1	4	0
1	2	3	1	1	1	1	1	0	2	1
2	2	2	1	1	1	3	2	1	4	0
1	2	2	1	2	1	1	1	0	4	1
1	3	1	1	1	1	3	1	0	7	0
1	1	3	1	2	1	3	1	0	7	1
2	1	2	1	1	1	3	2	0	4	1
1	1	1	1	1	1	1	2	1	2	1
1	1	2	1	3	1	1	2	1	7	0
2	1	1	1	3	1	3	2	0	7	0
2	3	3	1	1	2	3	2	1	7	0
1	4	2	1	1	2	3	2	1	4	0
1	2	2	1	3	1	1	1	1	7	1
1	2	2	1	1	1	1	1	0	7	0
2	1	3	0	2	1	3	2	2	4	1
2	1	2	0	1	1	3	2	1	7	0
2	2	2	0	2	2	3	2	0	7	1
2	1	3	0	2	1	3	2	1	7	0
1	1	2	0	3	1	1	1	2	2	1
1	2	1	0	2	1	2	1	1	4	0
1	1	1	0	2	1	3	1	1	2	0
2	1	2	0	2	1	3	2	0	2	1
2	3	1	0	1	1	3	2	1	2	1
1	1	1	0	1	1	1	2	2	7	0
1	1	3	0	1	1	1	1	0	7	0
2	2	3	0	1	1	2	2	1	2	1
1	2	1	0	2	1	3	1	2	4	0
1	2	3	0	1	1	1	1	2	4	1
1	1	2	0	1	1	1	2	2	4	1
2	1	2	0	3	1	3	2	1	4	1
2	3	3	0	1	2	3	2	2	7	1
1	3	1	0	3	1	3	1	1	4	0
2	2	2	0	2	1	3	2	2	2	1
2	1	1	0	3	1	2	2	0	2	1
1	2	1	0	3	1	1	1	1	2	1
1	3	3	0	3	1	1	2	0	4	0
2	4	1	0	2	2	3	2	0	7	0
1	3	1	0	1	1	3	1	0	2	0
2	2	1	0	1	1	3	2	1	2	0
1	2	1	0	2	1	1	1	2	2	0
2	2	3	0	3	1	3	2	0	2	0
1	1	2	0	2	1	1	1	0	4	1
1	3	3	0	3	2	3	1	2	7	0
2	1	1	0	3	1	2	2	0	4	1
1	1	3	0	2	1	1	1	0	7	0
1	1	1	0	1	1	1	1	2	2	1
2	1	2	0	1	1	3	2	2	2	1
2	2	2	0	1	1	3	2	1	7	0
2	2	2	0	1	1	1	2	2	2	1
1	2	2	0	1	1	3	1	0	7	1
2	1	1	0	2	1	1	2	0	2	0
2	2	1	0	1	1	3	2	1	2	1
1	2	1	0	2	1	1	2	2	7	0
1	2	1	0	2	1	2	1	2	7	0
2	1	1	0	3	1	3	2	0	2	0
2	4	3	0	1	2	1	2	0	4	0
2	3	1	0	1	1	1	2	2	7	1
1	3	1	0	3	1	1	2	2	4	1
1	2	2	0	2	1	1	1	1	2	1
2	1	1	0	3	1	1	2	1	2	1
2	1	2	0	3	1	3	2	1	7	1
1	1	1	0	1	1	1	1	1	7	0
1	2	2	0	1	1	1	1	2	2	1
2	2	2	0	2	1	3	2	0	7	0
1	1	2	0	1	1	3	2	0	7	0
2	2	1	0	1	1	3	2	1	2	0
2	2	1	1	1	1	3	2	2	4	1
[truncated: 5,924 more rows]

## Sheet: Raw data-2
Table. Raw data-2. Analysis dataset constructed from the 2011 to 2018 waves of CHARLS This table includes 8 covariates (Gender, AgeGrp, Residence, Educationlevel, MaritalStatus, DrinkFreq, Smoke, chronic_group), sleep duration trajectory (SleepTrajectory), depressive symptom onset indicator (event), and follow-up time (surv_time), and is used to analyze the association between changes in sleep du…
Gender	AgeGrp	Residence	Educationlevel	MaritalStatus	DrinkFreq	Smoke	chronic_group	SleepTrajectory	event	surv_time
2	1	1	1	1	3	2	0	5	0	5
1	1	1	1	1	2	1	0	8	0	5
2	2	1	1	1	3	2	0	7	0	5
1	1	1	1	1	1	1	2	4	0	5
1	2	1	1	1	3	1	0	3	1	2
2	2	1	1	1	3	2	1	4	1	5
1	2	1	1	1	3	1	0	7	0	5
1	1	1	2	1	1	1	0	8	0	5
1	1	1	2	1	3	1	0	7	1	2
2	1	1	1	1	3	2	0	4	1	5
2	1	1	1	1	3	2	2	8	1	2
2	2	1	1	1	3	2	1	4	1	5
1	1	1	1	1	1	1	0	8	1	2
2	1	0	1	1	3	2	2	3	0	2
2	1	0	1	1	3	2	0	7	0	5
2	1	0	1	1	3	2	2	7	1	5
1	1	0	2	1	1	1	2	5	0	5
2	2	0	1	2	3	2	2	8	0	5
1	3	0	1	1	3	2	1	5	0	2
1	2	0	1	1	1	1	1	7	1	2
2	1	0	2	3	3	2	2	3	0	5
1	3	1	1	1	1	1	2	8	1	2
2	2	1	1	1	3	2	2	8	0	5
2	1	1	1	1	3	2	0	7	0	5
1	3	1	1	2	3	1	0	8	0	5
1	2	1	1	1	1	1	1	8	0	2
1	1	1	3	1	1	1	1	1	0	2
2	1	1	1	1	3	2	0	7	1	2
1	2	1	1	1	1	1	0	9	0	2
2	1	1	1	1	3	2	0	3	0	5
1	1	1	2	1	1	1	0	8	0	2
1	1	1	1	1	1	1	0	7	1	2
1	1	1	1	1	3	1	1	7	1	2
2	1	1	1	1	3	2	0	3	1	2
2	4	1	1	2	3	2	0	7	0	2
2	2	1	1	1	3	2	1	9	1	2
1	3	1	1	1	1	1	0	7	0	5
2	1	1	1	1	3	2	0	2	0	5
1	3	1	1	1	3	1	1	7	0	5
2	1	1	1	1	3	2	1	8	0	5
1	1	1	3	1	3	1	2	7	0	5
1	1	1	1	1	1	1	1	7	1	2
1	1	1	2	1	1	1	2	4	0	5
1	2	1	1	1	1	1	2	5	1	2
2	1	1	1	1	3	2	2	1	0	5
2	2	1	1	2	3	2	0	4	0	5
1	1	1	1	1	1	1	1	7	0	5
1	1	1	2	1	3	1	0	8	0	5
2	2	1	1	1	3	2	0	7	0	5
1	1	1	2	1	3	2	2	7	0	5
2	1	1	1	1	3	2	1	8	0	5
1	1	1	1	1	3	1	2	8	0	5
2	1	1	1	1	3	2	1	7	0	5
1	4	1	1	1	3	1	2	9	1	2
1	3	1	1	1	2	1	2	8	0	5
2	1	1	1	1	3	1	2	5	1	2
1	2	1	1	1	3	1	1	4	0	5
1	2	1	1	1	3	2	1	7	0	5
2	2	1	1	1	1	1	1	2	0	5
1	4	1	1	1	3	1	2	7	0	2
1	1	1	2	1	1	2	2	8	0	5
2	3	1	1	3	3	2	0	9	1	2
1	2	1	1	1	1	1	1	1	0	5
1	1	1	1	3	1	1	2	5	1	2
2	2	1	1	1	3	2	2	1	0	5
1	2	1	1	1	1	2	0	9	0	2
2	1	1	1	1	3	2	1	7	0	5
1	1	1	1	1	1	2	0	7	0	5
1	1	1	1	1	1	1	0	7	0	5
2	1	1	1	1	3	2	0	7	0	5
1	1	1	2	1	1	2	2	8	0	5
2	2	1	1	1	3	2	0	7	0	5
1	3	1	1	1	1	1	1	1	0	5
1	2	1	1	1	3	2	0	8	1	5
1	3	1	2	1	2	2	1	1	0	5
1	1	1	1	1	1	1	0	9	0	5
2	1	1	1	1	3	2	0	7	0	5
1	1	1	1	1	3	1	0	2	1	5
1	3	1	1	1	3	2	2	7	0	2
2	1	1	1	1	3	2	0	7	0	5
1	1	1	2	1	1	1	0	8	1	5
1	2	1	1	3	1	1	1	1	1	2
1	1	1	1	1	1	2	1	1	0	5
2	1	1	1	1	3	2	1	9	1	2
1	3	1	1	1	1	1	0	7	0	5
1	1	1	1	1	3	1	0	7	1	5
1	2	1	3	1	3	1	0	8	0	5
1	1	1	1	1	2	1	1	7	0	5
2	2	1	1	1	3	2	0	8	0	5
1	2	1	1	1	1	1	0	8	0	5
2	1	1	1	1	3	2	2	2	1	2
1	4	1	1	1	1	1	0	4	0	5
2	1	1	1	1	3	2	1	2	0	5
1	2	1	2	1	1	1	0	5	0	5
2	2	1	1	1	3	2	0	7	1	5
1	1	1	2	1	3	1	0	8	0	5
1	3	1	1	1	1	1	0	6	0	5
1	2	1	2	1	3	2	2	9	0	5
1	3	1	1	2	2	2	0	9	0	5
2	1	1	1	1	3	2	2	2	1	2
1	2	1	1	1	3	2	0	4	0	5
2	1	1	1	1	3	2	0	9	1	5
1	1	1	2	1	2	1	0	2	0	5
2	2	1	1	3	2	2	2	9	0	5
1	2	1	2	1	1	1	0	3	0	5
2	1	1	1	1	2	1	0	8	0	5
1	3	0	1	1	3	1	1	7	0	5
1	1	0	2	1	1	1	2	5	0	5
2	2	0	1	2	3	2	2	3	0	2
1	2	0	1	1	1	1	2	3	0	5
1	1	0	1	1	3	1	0	7	0	5
2	1	0	1	1	3	2	0	5	1	5
1	3	0	1	1	1	2	2	4	1	5
2	1	0	1	1	3	2	0	7	0	5
1	1	0	1	1	1	1	0	7	1	5
2	1	0	1	1	2	2	1	6	1	2
2	1	0	1	1	3	2	1	3	1	2
2	1	0	1	1	3	2	1	8	1	5
2	2	0	1	1	3	2	0	8	1	5
2	3	0	1	1	1	2	0	7	0	5
1	3	0	2	1	3	1	2	3	0	5
1	1	1	1	1	1	1	2	4	0	5
2	1	1	1	1	3	2	0	9	1	2
2	2	1	1	1	3	1	0	6	0	5
2	1	1	1	1	1	2	2	2	0	5
1	3	1	1	3	1	1	2	5	1	5
1	1	1	1	1	1	1	0	3	0	5
2	2	1	1	1	3	2	1	7	1	2
1	1	1	2	1	3	2	0	8	0	5
1	1	1	1	1	2	1	2	8	0	5
1	1	1	1	1	3	1	0	7	1	2
1	2	1	2	1	3	2	1	4	0	5
1	2	1	2	1	3	1	0	2	1	5
1	2	1	1	1	1	1	0	8	0	5
1	2	1	1	1	3	2	1	8	1	5
1	1	1	2	1	3	1	0	2	0	5
1	1	1	1	1	1	1	0	1	1	2
2	3	1	1	1	3	2	1	4	1	2
2	3	1	1	1	3	2	0	1	0	5
1	3	1	1	1	3	1	1	1	0	5
2	1	1	2	1	3	2	0	8	1	5
1	2	1	1	1	1	1	1	4	1	2
2	1	1	1	1	3	2	2	9	1	5
2	2	0	1	1	3	2	0	7	0	5
2	1	0	2	1	3	2	1	7	0	5
1	2	0	2	1	3	1	0	4	0	5
2	2	0	2	1	3	2	2	1	0	5
1	4	0	1	1	3	1	0	3	0	5
1	2	0	1	1	2	1	1	1	0	5
1	3	0	3	3	3	1	2	2	0	2
1	1	0	2	1	1	1	2	1	0	2
1	2	0	1	1	3	2	2	7	0	5
2	2	0	1	1	3	2	1	8	0	5
2	1	1	3	1	3	2	1	3	0	5
1	1	1	3	1	3	1	0	5	0	5
1	1	1	3	1	3	2	1	7	1	5
2	1	1	2	1	3	2	0	7	0	5
2	1	1	3	1	3	2	2	5	0	5
1	2	1	3	1	3	1	0	8	0	5
1	1	1	3	1	2	2	2	1	0	5
2	2	1	1	1	3	2	2	5	0	5
2	4	1	1	1	3	2	2	4	0	2
2	3	1	1	2	3	2	0	5	1	2
1	2	1	1	1	3	1	1	8	0	5
2	1	1	1	1	3	2	0	7	0	5
1	3	1	2	1	3	1	2	4	0	5
1	3	0	2	1	1	1	0	2	0	5
2	3	0	2	1	3	2	1	8	0	5
2	1	0	2	1	3	2	0	1	0	5
2	1	0	3	1	3	2	0	3	0	5
1	2	0	2	1	2	1	1	4	0	5
2	4	0	1	1	3	2	0	9	1	2
1	4	0	1	1	3	1	1	2	1	2
1	1	0	1	1	3	1	1	1	0	5
1	1	0	2	1	1	1	2	7	0	5
2	2	0	1	1	3	2	0	7	1	5
1	3	0	1	1	1	1	1	4	0	5
2	2	0	1	1	3	2	1	4	0	5
1	2	0	1	1	3	1	0	7	0	5
2	1	0	2	1	3	2	0	8	0	5
2	2	0	1	1	3	2	0	8	0	5
1	2	0	1	1	1	1	0	1	0	5
1	1	0	1	1	1	1	0	4	1	5
2	4	0	1	1	3	2	0	4	0	5
2	1	0	1	1	3	2	1	8	1	2
1	1	0	2	1	3	1	0	8	0	5
2	2	0	1	1	3	2	1	7	0	5
2	3	0	1	1	3	2	2	7	1	5
1	3	0	1	1	3	1	1	4	0	2
2	1	0	1	1	3	2	2	6	0	5
2	2	0	1	1	3	2	1	7	1	2
2	1	0	2	1	3	2	0	1	0	5
1	1	0	2	1	1	1	0	1	0	5
1	1	0	2	1	1	1	0	7	0	5
2	1	0	2	1	3	2	0	7	0	5
1	1	0	2	1	1	1	0	7	0	2
2	1	0	1	1	3	2	2	1	0	5
1	1	0	1	1	3	1	0	7	0	5
1	1	0	2	1	3	1	1	7	0	2
2	1	0	1	1	3	2	0	3	0	2
2	2	0	1	1	3	2	2	8	0	5
1	2	0	2	1	2	2	0	3	0	5
2	1	0	1	1	3	2	1	9	1	5
1	3	0	1	1	3	2	2	3	0	5
2	2	0	2	1	3	2	1	2	1	2
1	1	1	1	1	3	2	1	2	0	5
2	1	1	1	1	3	2	0	8	1	2
1	2	1	1	1	3	1	1	1	0	5
2	1	1	3	1	3	2	2	7	1	5
2	2	1	1	1	3	2	1	1	1	2
2	1	1	1	1	3	2	1	1	1	2
1	1	1	2	1	1	1	0	1	0	5
1	2	1	1	1	3	1	0	1	0	5
1	2	1	1	1	3	1	0	8	0	5
2	2	1	1	1	3	2	1	7	0	5
2	3	0	1	2	2	2	1	4	1	2
1	2	0	1	1	2	2	0	8	0	5
1	3	0	1	1	1	2	0	2	0	5
2	4	0	1	1	3	2	0	3	0	2
1	2	0	1	1	1	2	0	1	0	5
1	1	0	1	1	1	2	0	2	1	2
1	1	0	1	1	1	1	1	9	0	5
2	2	0	1	1	1	2	0	3	0	5
1	1	0	1	1	3	1	1	1	1	5
1	3	0	1	1	3	2	0	3	0	5
2	3	0	1	1	3	2	0	1	0	5
1	3	0	1	1	1	1	1	2	1	5
2	1	0	1	2	3	2	1	4	0	5
1	1	0	1	3	1	2	1	9	0	5
1	1	0	1	1	1	1	0	4	1	5
2	1	0	1	1	3	2	2	4	0	5
1	1	0	1	1	1	1	0	1	0	5
2	2	0	1	1	3	2	1	5	0	5
1	2	0	1	1	2	1	1	4	0	5
1	1	0	1	1	1	1	0	1	0	2
2	1	0	1	2	3	2	0	1	0	5
1	2	0	1	1	2	2	1	7	0	5
2	1	0	3	1	3	2	0	8	0	5
1	2	0	1	1	3	2	0	2	0	5
2	1	0	1	2	3	2	0	8	1	2
1	1	0	1	1	1	1	0	8	0	5
1	2	0	1	1	3	2	1	4	0	5
2	1	0	2	1	3	2	0	2	1	5
1	2	0	2	1	1	1	1	5	0	5
1	1	0	1	1	2	2	0	9	0	5
2	1	0	1	1	2	2	0	2	0	5
1	2	0	2	1	1	2	1	8	0	5
1	2	0	1	1	2	1	0	4	0	5
2	2	0	1	1	3	2	2	1	0	5
2	2	0	1	1	3	2	1	6	1	5
1	2	0	1	1	2	2	0	8	0	5
1	2	0	1	1	1	1	0	3	0	5
2	3	1	1	1	3	2	1	3	0	2
1	3	1	1	1	3	2	1	4	0	2
2	1	1	1	1	3	2	0	1	0	5
1	1	1	1	1	1	1	0	1	0	5
1	2	1	1	3	3	1	1	1	1	2
1	2	1	1	1	3	2	1	6	1	2
2	3	1	1	2	3	2	1	1	0	5
1	2	1	1	1	1	2	0	9	1	5
2	2	1	1	1	3	2	0	2	1	5
1	2	1	1	1	1	1	1	3	0	5
2	2	1	1	1	3	2	2	1	1	5
1	4	1	1	1	2	1	0	8	0	5
1	2	1	1	1	3	1	2	8	0	5
2	1	0	2	1	3	2	1	7	1	5
2	4	0	1	2	3	2	1	9	0	5
2	2	0	1	3	3	2	0	9	1	2
2	2	0	1	1	3	2	2	1	1	5
2	2	0	1	1	3	2	0	7	1	2
1	2	0	1	1	3	1	1	4	0	5
2	1	0	1	1	3	2	0	8	0	5
2	3	0	1	1	3	2	0	2	1	2
1	4	0	1	1	1	1	0	2	0	5
1	2	0	2	1	3	1	1	1	0	5
1	2	0	1	1	2	1	0	2	1	2
1	2	0	1	1	1	2	0	8	0	5
2	2	0	1	1	3	2	0	8	1	2
1	2	1	1	1	1	1	2	7	1	2
1	2	1	1	1	1	1	0	2	1	5
2	3	1	1	3	3	1	1	6	1	2
1	1	1	2	1	1	1	2	1	1	2
1	2	1	1	1	1	2	2	2	1	2
1	3	1	1	1	1	1	1	5	0	5
1	1	1	1	1	2	1	0	1	1	2
2	1	0	1	1	3	2	0	4	0	5
2	1	0	1	1	3	2	0	8	1	5
1	1	0	2	1	1	1	0	8	0	5
2	3	0	1	1	3	2	2	2	0	5
1	4	0	1	1	3	1	2	5	0	5
1	1	0	1	1	2	1	0	5	1	2
2	1	0	2	1	3	2	0	3	0	2
1	1	0	2	1	3	1	0	1	0	2
1	2	0	2	1	1	1	1	4	0	5
2	1	0	1	1	3	2	1	7	0	5
1	1	0	2	1	3	2	0	4	0	5
2	2	0	1	1	3	2	0	3	0	5
1	1	0	3	1	2	1	0	7	0	2
2	1	0	1	1	3	2	1	7	0	2
2	3	0	1	1	3	2	0	2	1	2
1	2	0	1	1	2	1	1	3	0	5
2	2	0	1	1	3	2	0	1	0	2
1	1	0	1	1	3	1	1	1	0	5
2	2	1	1	1	3	2	2	6	0	2
2	1	1	1	1	3	2	1	1	0	5
2	1	1	1	2	3	2	0	2	0	5
1	2	1	1	1	3	1	1	6	0	5
2	2	1	1	1	3	2	2	6	0	5
2	2	1	1	1	3	2	1	1	0	5
2	2	1	1	1	3	2	0	3	0	5
1	3	1	1	1	3	2	2	3	0	5
2	2	1	1	2	3	2	1	3	0	5
1	2	1	1	1	1	1	0	1	1	2
2	2	1	1	1	3	2	0	4	1	2
1	1	1	1	1	3	1	1	1	1	2
2	3	1	1	1	3	2	0	2	0	2
2	1	1	1	1	1	2	0	4	0	5
1	1	1	2	1	1	1	0	5	1	5
1	2	1	1	1	2	1	0	3	1	2
2	1	1	1	1	3	2	1	6	1	2
1	1	1	1	1	3	1	0	1	0	5
2	1	1	1	1	3	2	0	1	0	2
2	1	1	1	1	3	2	1	6	0	2
1	1	1	1	1	1	1	1	1	0	5
2	2	1	1	1	1	2	1	3	0	5
1	3	1	1	1	3	1	1	1	0	5
1	3	1	1	1	2	1	1	5	0	5
2	3	1	1	1	3	1	2	3	0	2
1	2	1	1	1	1	1	1	1	1	2
2	1	1	1	1	3	2	1	1	0	5
1	2	1	1	1	3	1	1	3	0	5
2	2	1	1	1	3	2	2	3	0	5
2	1	1	1	1	3	2	0	8	0	5
1	1	1	3	1	1	1	0	8	0	5
2	1	1	1	1	3	2	1	3	1	2
1	1	1	3	1	2	1	1	7	0	5
2	1	1	1	1	3	2	0	3	1	5
1	2	1	1	1	2	1	2	1	1	2
2	3	1	1	1	3	2	0	6	0	2
1	3	1	1	1	3	1	0	5	0	5
1	4	1	2	1	3	1	2	7	0	2
2	3	1	1	1	3	2	2	5	0	5
1	3	1	2	1	2	1	1	5	0	5
2	1	1	1	1	3	2	1	8	0	5
2	1	1	1	1	3	2	1	8	0	2
2	2	1	1	1	3	2	0	7	0	5
1	2	1	1	1	3	1	0	5	0	5
2	2	1	1	1	3	2	1	3	0	5
1	2	1	1	1	3	1	1	3	0	5
1	3	1	1	1	3	2	0	4	0	2
2	2	1	1	1	3	2	1	4	0	5
2	3	1	1	1	3	2	1	3	0	5
2	2	1	1	1	3	2	0	8	0	2
1	2	1	1	1	2	1	0	2	0	2
1	2	1	1	1	3	1	0	4	0	2
1	2	1	1	1	1	1	0	5	0	5
2	1	1	1	1	3	2	0	8	0	5
1	1	1	1	1	1	1	0	7	0	5
2	4	1	1	2	3	2	0	9	0	2
1	2	1	1	1	3	2	1	1	0	5
1	3	1	1	1	3	2	2	2	1	2
1	2	1	1	1	3	1	0	8	0	5
2	2	1	1	1	3	2	1	8	0	5
1	3	1	1	1	3	2	0	7	0	5
1	2	1	1	1	3	2	1	1	0	5
1	2	1	1	1	3	2	0	1	0	5
2	2	1	1	1	3	2	0	1	0	5
1	2	1	1	1	1	2	0	4	0	2
1	2	1	1	1	3	1	0	8	0	5
1	1	1	1	1	3	1	1	7	0	2
1	1	1	2	1	1	1	0	1	1	2
1	3	1	1	1	3	1	2	7	0	5
2	3	1	1	1	3	2	1	9	0	2
1	1	1	3	1	3	1	0	1	1	2
2	1	1	1	1	3	2	0	1	0	2
1	2	1	1	1	3	1	1	5	0	5
1	2	1	1	1	3	1	0	1	0	5
2	1	1	1	1	3	2	0	1	0	2
1	1	1	2	1	1	2	0	1	0	5
2	1	1	2	1	3	2	0	1	0	2
1	1	1	3	1	3	1	0	9	0	5
1	1	1	1	1	1	1	0	1	0	5
2	2	1	1	1	3	2	2	6	1	5
1	1	1	2	1	2	1	0	7	0	2
2	1	1	2	1	3	2	0	3	0	2
1	1	1	1	1	3	1	1	1	0	5
2	2	1	1	1	3	2	1	1	0	2
2	2	1	1	1	3	2	0	7	0	5
1	2	1	1	1	3	1	0	7	0	5
1	2	1	2	1	3	1	0	5	0	2
2	1	1	1	1	3	2	0	3	0	2
1	2	1	2	1	2	1	1	1	0	2
1	1	1	2	1	2	1	0	1	0	2
2	2	1	1	1	3	2	1	1	0	5
2	1	1	3	1	3	2	0	8	0	5
2	2	1	1	2	3	2	0	1	0	5
1	1	1	1	1	1	1	0	8	0	5
2	1	1	1	1	3	2	0	2	0	5
1	1	1	2	1	3	1	0	1	0	5
1	2	1	1	1	1	1	0	4	1	2
1	3	1	1	2	3	1	1	5	0	5
1	2	1	1	1	3	1	1	5	0	2
2	1	1	1	1	3	2	0	2	0	2
1	1	1	3	1	1	1	2	1	0	2
1	2	1	1	2	1	1	1	3	0	5
2	1	1	1	1	2	2	0	1	0	5
1	4	1	1	1	1	2	2	1	0	5
2	4	1	1	1	3	2	2	4	0	2
2	2	1	1	1	3	2	1	1	0	5
1	2	0	1	1	3	1	2	1	0	5
1	1	0	1	1	1	1	1	8	0	5
2	4	0	1	2	3	2	1	4	0	5
1	2	0	1	1	1	1	1	3	0	2
2	1	0	1	1	3	2	0	1	0	5
2	2	0	1	1	3	2	1	3	0	5
1	1	0	1	1	1	1	1	5	0	5
1	4	0	1	2	3	1	2	7	1	2
2	2	0	1	1	3	2	2	2	0	5
2	3	0	1	2	3	2	2	2	0	2
1	2	0	1	3	1	1	0	1	1	2
2	1	1	2	1	3	2	1	2	0	2
2	1	1	2	1	1	2	0	8	0	5
1	1	1	3	1	1	2	2	7	0	5
1	2	1	2	1	1	1	0	8	0	5
2	2	1	1	1	3	2	1	4	0	2
1	2	1	1	1	1	1	1	1	1	5
2	2	1	1	1	3	2	0	1	1	5
1	2	1	1	1	1	1	0	1	0	5
1	1	1	1	3	2	1	0	6	1	5
2	1	1	1	1	3	2	0	8	0	5
1	2	1	1	1	1	1	0	3	0	5
1	3	1	1	1	3	2	1	4	1	2
1	1	1	1	1	3	1	2	2	0	5
1	1	1	2	1	3	1	1	7	1	5
2	2	1	1	1	3	2	2	2	1	2
2	1	1	3	1	3	2	0	8	0	5
1	1	1	1	1	3	2	0	7	0	5
2	1	1	1	1	3	2	2	8	1	2
1	2	1	1	1	3	1	2	7	0	5
1	2	1	1	1	1	1	0	8	0	5
1	3	1	1	1	1	1	2	3	0	5
1	2	1	1	1	2	1	2	1	0	5
1	3	1	2	1	3	2	0	8	1	2
2	2	1	1	1	3	2	2	6	1	5
1	3	1	1	1	1	2	1	4	1	2
1	1	1	3	1	2	2	2	3	0	5
1	1	1	1	1	2	1	2	2	0	5
1	2	1	1	1	3	1	2	3	1	5
1	2	1	2	1	1	1	0	8	0	2
2	2	1	1	1	3	2	2	3	1	5
2	2	1	1	1	3	2	0	1	1	2
1	2	1	1	1	3	1	0	7	0	5
2	1	1	1	1	3	2	2	8	0	5
1	1	1	2	1	3	2	2	2	0	5
1	2	1	1	1	2	2	0	7	0	5
1	1	1	2	1	1	1	0	8	0	5
2	2	1	2	1	3	2	1	7	0	5
1	2	1	2	1	1	2	1	8	0	5
1	1	1	1	1	3	1	0	2	0	5
2	1	1	1	1	3	2	2	8	1	2
1	1	1	1	1	3	1	1	6	0	5
1	2	1	1	1	1	1	2	4	0	5
1	1	1	1	1	2	1	1	6	1	2
2	3	1	1	2	3	2	0	8	1	2
1	2	1	1	1	3	1	2	9	0	5
1	1	1	3	2	2	1	1	7	1	2
2	1	1	1	1	3	2	0	7	0	5
1	1	1	2	1	3	1	0	3	0	5
2	2	1	1	1	3	2	1	7	0	5
2	3	1	2	2	3	2	2	7	0	5
2	1	1	2	1	2	2	1	3	1	5
1	1	1	2	1	2	1	2	7	0	5
2	1	1	1	1	2	2	1	7	0	5
1	1	1	2	1	1	1	0	7	0	5
2	1	1	1	1	3	2	2	7	0	5
2	1	1	1	1	3	2	0	8	1	2
1	2	1	1	1	2	1	0	5	0	5
1	3	1	1	1	1	1	2	7	0	2
2	1	1	1	1	3	2	0	7	1	2
1	1	1	2	1	3	1	2	1	1	2
2	2	1	1	1	3	2	1	3	0	5
1	2	1	1	1	2	2	0	4	0	5
2	2	1	1	1	2	2	0	1	1	5
1	3	1	3	1	3	1	2	8	0	5
2	2	1	1	1	3	2	1	7	1	5
2	1	1	1	1	3	2	0	7	1	2
1	3	1	1	1	3	1	1	7	0	5
1	1	1	2	1	2	1	2	1	0	5
2	2	1	1	2	3	2	1	7	1	5
1	1	1	2	1	2	1	2	4	0	5
2	1	1	1	1	3	2	0	8	0	5
2	3	1	1	1	1	2	1	9	0	5
1	3	1	1	1	1	1	0	3	0	5
1	4	1	1	2	1	1	1	4	1	5
1	2	1	1	2	1	1	2	4	0	5
1	3	1	2	1	1	1	2	5	0	5
2	3	1	1	1	3	2	2	1	1	5
2	3	1	1	2	3	2	2	5	1	5
1	3	1	1	2	3	1	2	4	0	2
1	3	1	1	1	2	1	2	1	0	5
2	2	1	1	1	3	2	2	3	0	5
2	2	1	1	1	3	2	2	8	1	2
1	2	1	1	1	1	1	2	5	1	2
2	1	1	1	1	3	1	1	7	0	2
1	2	1	1	1	1	1	2	8	0	5
2	2	1	1	1	3	2	1	1	0	5
1	2	1	1	1	3	1	2	7	1	5
2	3	1	1	2	3	2	1	1	1	2
1	3	1	1	1	1	1	0	1	0	5
2	1	1	1	1	3	2	2	4	1	5
2	1	1	2	1	3	2	1	3	1	5
2	1	1	1	1	3	2	2	1	1	2
1	3	1	1	1	3	2	0	1	1	2
1	2	1	1	1	1	1	0	1	1	2
2	2	1	1	1	3	2	1	1	0	5
1	4	1	1	1	1	1	0	3	1	2
1	2	1	1	1	1	1	1	8	1	5
2	1	1	1	1	1	2	2	4	1	2
2	1	1	2	1	3	2	0	7	0	5
1	2	1	3	1	3	1	0	7	0	5
1	2	1	1	1	1	1	2	1	0	5
1	4	1	1	1	1	1	2	1	0	2
1	2	1	1	1	1	1	1	5	0	5
1	4	1	1	1	3	2	0	4	0	2
1	2	1	1	1	1	1	1	8	0	5
2	1	0	1	1	3	2	2	4	1	2
1	2	0	1	1	1	1	2	1	0	5
1	3	0	1	1	1	1	1	4	0	2
2	2	0	1	1	3	2	1	4	0	5
1	2	0	1	1	1	1	2	4	1	5
1	3	0	1	1	3	1	0	1	0	5
1	2	0	1	1	1	1	1	2	1	2
2	2	0	1	1	3	2	0	3	0	5
1	2	0	1	1	3	1	0	3	0	5
1	3	0	1	1	3	2	0	4	0	5
1	1	0	1	1	1	1	1	8	0	2
1	1	0	2	1	1	1	0	6	0	5
1	3	0	1	1	1	2	1	5	0	5
1	1	0	1	1	1	1	0	2	0	5
2	2	0	1	1	3	2	0	9	0	5
1	3	0	1	1	3	2	1	6	1	2
2	3	0	1	1	3	2	0	3	0	5
2	2	0	1	1	3	2	2	9	1	2
1	2	0	1	1	1	1	1	1	0	5
1	2	0	1	1	1	1	0	5	0	5
1	2	0	1	1	1	1	0	1	0	5
2	2	0	2	1	3	2	2	9	1	2
2	3	0	1	1	3	2	2	5	0	5
1	3	0	1	1	3	1	2	7	0	5
2	3	0	1	1	3	2	2	4	0	2
1	2	0	1	1	3	2	1	8	0	5
2	1	0	2	1	3	2	2	7	1	5
1	1	0	1	1	1	2	1	2	0	5
2	2	0	1	1	3	2	1	4	0	5
1	3	0	3	1	3	1	1	4	0	5
1	2	0	1	1	1	1	1	4	0	5
2	3	0	1	2	3	2	1	5	0	5
2	1	0	2	1	3	2	2	4	0	5
2	1	0	1	1	3	2	0	3	1	5
1	3	0	1	1	3	1	0	7	0	5
1	2	0	1	1	3	1	2	1	1	2
2	2	0	1	1	3	2	2	2	0	5
2	1	0	1	1	3	2	1	4	0	5
1	1	0	1	1	3	1	0	7	0	5
1	2	0	1	1	3	1	2	7	0	5
1	2	0	1	1	1	1	0	1	1	5
2	1	0	1	1	3	2	2	4	0	5
1	3	0	1	1	3	1	2	7	0	5
1	1	0	2	1	3	2	1	1	0	5
1	2	0	1	1	3	2	1	7	1	2
2	2	0	1	1	3	2	2	1	0	2
1	1	0	3	1	1	1	0	2	0	5
1	1	0	2	1	1	2	0	8	0	5
2	1	0	1	1	3	2	1	8	1	2
1	1	0	2	1	1	1	0	7	0	2
1	1	0	1	1	1	1	0	8	1	5
2	2	0	1	1	3	2	0	4	0	5
1	3	0	2	1	1	1	2	5	0	5
1	1	0	2	1	1	1	0	3	0	5
2	2	0	1	2	3	2	0	7	0	5
2	1	0	2	1	2	2	2	7	1	2
1	2	0	1	1	1	1	0	4	0	2
2	1	0	1	1	3	2	0	9	1	2
1	1	0	1	1	3	1	2	2	1	2
1	2	0	1	1	1	1	1	3	1	5
2	1	0	1	1	3	2	1	4	1	2
1	3	0	1	1	3	1	0	9	0	5
2	1	0	1	1	3	2	0	7	0	2
1	2	0	1	1	3	2	1	4	0	5
1	3	0	3	1	1	1	2	1	0	5
2	4	0	1	2	3	2	0	4	1	5
1	2	0	1	1	3	2	2	1	0	5
2	2	1	1	1	3	2	2	2	0	5
1	2	1	1	1	3	1	1	8	1	2
2	1	1	1	1	2	2	1	4	1	2
2	1	1	2	1	3	2	2	2	1	2
1	2	1	1	1	1	1	2	1	1	2
2	2	1	1	1	3	2	1	9	0	2
2	3	1	1	1	3	2	1	3	1	5
1	2	1	1	1	2	2	2	7	0	5
1	3	1	1	1	1	1	1	1	0	5
2	3	1	1	1	3	2	1	7	1	5
1	2	1	1	1	3	1	1	8	1	2
1	3	1	1	2	1	1	0	8	0	5
2	1	1	2	1	3	2	1	8	0	5
2	4	1	1	2	3	2	1	4	0	2
2	1	1	1	1	2	2	1	3	1	2
2	2	0	1	1	3	2	1	2	0	5
1	2	0	1	1	1	1	0	2	0	5
1	3	0	3	1	3	1	0	3	0	2
1	1	0	2	1	3	2	0	1	0	5
2	2	0	1	1	3	2	0	1	0	2
1	3	0	3	1	3	1	2	1	0	5
2	4	0	1	2	3	2	2	9	0	2
2	3	0	1	2	3	2	0	8	0	5
2	1	0	1	1	3	2	0	2	1	2
1	2	0	3	1	3	1	1	1	0	5
1	2	0	1	1	3	1	2	1	0	5
2	2	0	2	1	3	2	1	8	0	5
1	1	0	1	1	2	1	0	8	0	2
1	2	0	1	1	1	1	0	9	1	2
1	2	0	1	1	3	2	2	2	0	5
2	1	0	3	1	3	2	1	9	1	2
2	2	0	2	1	3	2	1	2	0	2
2	2	1	1	1	3	2	2	7	0	5
1	2	1	1	1	3	1	1	7	1	2
2	2	1	1	1	3	2	2	8	0	5
1	1	1	1	1	1	1	1	1	0	5
1	3	1	1	1	1	1	2	5	1	2
1	2	1	1	1	1	1	1	5	0	5
2	3	1	1	1	3	2	1	4	0	5
1	3	1	1	1	3	1	0	8	0	5
2	1	1	1	1	3	2	1	8	0	5
1	3	1	1	1	3	1	2	2	0	2
2	3	1	1	1	3	2	1	6	0	2
1	2	1	1	1	1	1	0	4	1	2
1	3	1	2	1	1	1	0	7	0	2
2	2	1	1	1	3	2	1	1	1	5
1	3	1	1	1	2	1	1	8	0	5
2	2	1	1	1	1	2	1	1	0	5
1	1	1	1	1	3	2	0	4	0	5
2	1	1	1	1	3	2	2	4	1	2
1	2	1	3	1	1	2	2	2	0	5
1	2	1	1	1	2	1	2	8	1	2
1	2	1	2	1	1	1	2	1	0	5
2	1	1	2	1	3	2	1	2	1	5
1	1	1	2	1	1	2	2	5	0	2
1	2	1	2	1	1	1	2	8	0	5
2	1	1	1	1	3	2	1	8	0	5
1	2	1	2	1	1	1	0	7	0	5
2	1	1	2	1	3	2	1	4	1	5
1	2	1	1	1	1	1	1	1	1	5
1	1	1	3	1	2	2	1	1	0	5
1	2	1	1	1	3	2	2	7	0	5
2	1	1	1	1	3	2	0	2	0	5
1	2	1	2	1	1	1	1	3	0	5
1	2	1	2	1	1	1	0	7	1	2
2	1	1	1	1	3	2	2	4	1	2
1	2	1	1	1	1	1	1	7	0	5
1	1	1	2	1	2	1	0	1	0	2
1	3	1	2	1	1	1	1	7	0	5
2	2	1	1	1	3	2	1	4	1	5
2	2	1	1	1	3	2	2	3	1	5
1	2	1	2	1	1	2	2	2	0	5
1	2	1	1	1	1	1	0	9	1	5
1	3	1	1	1	1	1	0	1	0	5
2	2	1	1	1	3	2	2	8	0	5
2	2	1	1	1	3	2	1	1	1	2
1	2	1	1	1	3	2	2	7	1	5
1	2	1	3	1	1	1	0	7	0	5
1	1	1	1	1	1	1	0	2	0	5
1	3	1	1	1	1	1	2	4	1	5
1	2	0	1	1	3	1	2	2	1	2
2	1	0	3	1	3	2	0	1	0	5
1	2	0	2	1	1	1	1	7	0	5
2	2	0	1	1	3	2	1	5	0	5
1	2	0	1	1	2	1	0	7	0	5
2	3	0	1	2	3	2	2	7	0	5
1	2	0	3	1	1	2	0	1	1	5
2	1	0	3	1	3	2	0	2	1	5
2	1	0	2	1	3	2	0	7	0	5
1	3	0	1	1	3	1	2	4	1	2
1	2	0	1	1	1	1	1	9	0	5
2	2	0	1	1	3	2	1	1	0	5
2	1	0	1	1	3	2	2	8	0	5
1	2	0	3	1	3	1	2	5	0	5
1	4	0	1	1	1	1	1	4	1	2
2	4	0	1	1	3	2	1	7	0	2
2	1	0	2	1	3	2	1	4	0	5
1	2	0	1	1	3	1	2	2	0	5
2	3	0	1	1	3	2	2	8	1	5
1	3	0	1	1	3	1	2	1	1	5
1	2	0	1	1	1	1	1	4	0	5
2	1	0	3	1	3	2	0	3	0	5
1	1	0	1	1	1	1	1	2	1	5
2	1	0	1	1	1	2	2	9	0	5
1	2	0	2	1	3	1	2	4	0	5
1	1	0	2	1	1	1	2	5	1	5
1	2	0	1	1	2	2	1	1	0	5
2	2	0	3	1	3	2	0	1	0	5
2	1	0	2	1	3	2	1	1	0	5
1	1	0	2	1	3	1	2	1	0	5
1	2	0	3	1	1	1	0	4	0	5
1	2	0	1	1	3	1	1	4	0	5
2	3	1	1	1	3	2	0	7	0	5
2	4	1	1	2	1	2	1	4	0	5
1	1	1	2	1	1	1	1	7	1	2
1	2	1	1	1	2	1	1	3	1	5
2	1	1	1	1	3	1	2	1	1	2
1	4	1	1	2	1	2	0	8	0	2
1	4	1	1	2	1	1	1	6	0	5
1	4	1	1	1	3	1	1	1	0	2
2	2	1	1	1	3	2	1	1	1	5
1	2	1	1	1	3	1	2	7	1	5
1	2	1	2	1	3	1	2	7	0	5
1	2	1	1	1	3	1	2	1	0	5
2	2	1	1	1	3	2	0	8	1	2
2	2	1	1	1	3	2	2	4	0	5
1	4	1	1	1	3	2	0	7	0	5
2	2	1	1	1	3	2	2	5	0	2
1	2	1	3	1	3	1	1	1	0	5
2	2	1	1	1	3	2	0	4	1	2
1	2	1	1	1	2	1	0	6	0	2
1	1	1	1	1	3	1	2	4	1	5
1	2	1	1	1	1	1	1	3	0	5
2	2	1	1	1	3	2	2	6	1	2
2	2	1	1	1	3	2	0	4	0	5
1	1	1	1	1	2	1	0	1	1	5
2	2	1	1	1	3	2	1	6	1	5
1	2	1	2	1	2	1	0	3	1	5
1	1	1	2	1	3	1	0	1	0	5
2	1	1	2	1	3	2	2	1	0	5
1	1	0	2	1	1	1	1	4	1	2
2	2	0	2	1	3	2	1	3	1	5
2	2	0	1	1	3	2	1	4	1	5
1	2	0	1	1	3	2	2	5	0	5
2	3	0	1	2	3	2	0	4	0	5
1	3	0	1	1	3	1	1	8	0	5
1	2	0	1	1	1	1	1	3	1	5
2	2	0	1	1	3	2	0	3	0	5
2	3	0	1	2	3	2	2	3	0	5
2	3	0	1	2	3	2	0	8	0	5
1	3	0	2	2	1	1	2	9	0	2
2	1	0	1	1	3	2	2	2	0	5
1	2	0	3	1	3	1	1	8	0	5
2	1	0	3	1	3	2	1	1	0	5
1	3	0	1	1	3	1	2	1	0	5
2	3	1	1	1	1	2	1	1	1	2
1	2	1	1	1	1	1	1	4	0	5
1	3	1	1	3	1	1	1	1	1	2
1	2	1	1	1	3	1	1	8	0	2
1	4	1	1	1	1	2	2	8	0	5
1	4	1	1	1	1	1	1	7	0	5
2	3	1	1	1	3	2	2	5	1	5
1	3	1	1	1	1	1	2	8	0	5
1	2	1	1	1	3	1	0	8	0	5
2	3	1	1	1	1	2	0	1	1	5
1	4	1	1	1	1	1	0	3	0	2
2	3	1	1	1	1	2	2	2	0	5
2	4	1	1	1	1	2	2	5	1	2
1	4	1	1	1	3	2	2	4	0	5
1	3	1	1	1	3	1	1	1	0	5
1	3	1	1	2	3	1	2	9	0	5
1	2	1	1	1	1	1	0	5	0	5
1	2	1	1	1	1	2	1	5	0	5
2	2	1	1	1	1	2	2	6	1	2
2	2	0	1	1	3	2	2	1	0	5
1	2	0	1	1	1	1	2	8	1	2
2	2	0	1	1	3	2	0	8	0	5
1	3	0	1	1	3	1	0	5	0	5
2	1	0	2	1	1	2	1	5	1	5
1	2	0	1	1	1	2	2	7	0	5
1	2	0	2	1	1	2	2	1	1	5
2	1	0	2	1	3	2	2	3	0	5
1	3	0	1	1	2	1	2	9	0	2
2	3	0	1	1	1	2	0	4	0	5
1	1	0	3	1	1	1	0	1	0	5
2	1	0	3	1	3	2	0	1	0	5
1	1	0	1	1	1	1	0	1	0	5
2	1	0	1	1	1	2	1	1	1	5
1	2	0	1	1	1	1	1	8	1	2
2	1	0	2	1	3	2	1	3	0	5
1	1	0	2	1	3	1	1	7	0	5
1	1	0	2	1	1	1	1	8	0	2
2	1	0	1	1	1	2	1	8	1	2
1	1	0	2	1	3	2	0	8	0	5
2	3	0	1	1	3	2	2	1	0	5
1	4	0	1	2	3	1	0	6	1	5
1	1	0	1	1	1	1	2	2	0	2
2	2	0	1	1	3	2	2	3	1	2
1	1	0	2	1	1	1	0	1	0	2
1	4	0	1	1	3	1	2	9	0	2
1	1	1	2	1	1	1	2	1	0	5
2	1	1	3	1	3	2	2	4	1	2
1	2	1	1	3	1	1	1	6	0	5
1	2	1	1	1	1	1	2	3	0	2
2	2	1	1	1	3	2	1	6	0	5
1	3	1	1	1	1	1	1	3	0	2
2	3	1	1	2	3	2	0	8	0	5
1	3	1	1	1	3	1	0	7	0	5
2	2	1	1	1	3	2	0	7	0	5
2	2	1	1	1	3	2	0	1	0	5
2	2	1	1	2	1	2	1	8	1	2
1	1	1	1	1	3	1	1	2	0	5
2	1	1	1	1	3	2	1	1	0	5
1	4	1	1	1	3	1	2	7	0	2
1	1	1	1	1	3	1	2	2	1	2
1	3	1	1	1	1	1	2	4	0	5
1	1	1	2	1	3	1	0	3	0	2
1	1	1	1	1	2	1	0	8	0	5
1	2	1	1	1	3	1	1	8	1	2
2	3	1	1	1	3	2	0	2	1	5
1	3	1	1	1	1	1	2	4	0	5
1	3	1	1	1	3	1	2	7	0	2
2	1	1	1	1	3	2	0	3	1	2
1	3	1	1	1	1	1	2	3	0	2
2	2	1	1	1	3	2	2	2	1	2
2	2	1	1	1	3	2	2	7	0	5
1	3	1	1	1	1	1	0	5	1	2
1	3	1	1	1	3	2	2	8	0	2
2	2	1	1	1	3	2	1	8	1	2
2	1	1	1	1	3	2	2	3	1	2
2	3	1	1	1	3	2	0	7	0	2
1	3	1	1	1	3	1	2	6	1	2
1	2	1	1	1	3	1	2	3	0	2
2	2	1	1	3	3	2	2	7	0	5
1	1	1	1	1	3	2	2	9	1	2
1	1	1	1	1	1	2	2	3	0	5
1	1	1	1	1	1	1	1	8	0	5
1	1	1	1	1	3	2	1	9	0	5
1	1	1	1	2	1	2	2	3	1	2
1	1	1	1	1	2	2	2	2	0	5
2	1	1	1	3	3	2	1	2	1	2
2	1	1	1	1	3	2	2	7	0	2
1	2	1	1	3	3	2	2	2	0	5
1	1	1	1	3	1	2	2	4	1	5
2	3	1	1	2	3	2	2	2	1	5
1	3	1	1	1	3	2	2	9	1	2
1	1	1	1	1	3	2	2	6	0	5
2	1	1	1	1	3	2	2	6	1	2
2	4	1	1	1	3	2	2	6	0	2
2	1	1	1	1	3	2	2	1	1	2
1	3	0	1	2	3	1	1	1	0	5
2	1	0	1	1	3	2	1	5	0	5
1	1	0	1	1	1	2	0	5	1	2
1	3	0	1	1	3	1	1	4	0	5
1	1	0	1	1	1	1	2	4	0	2
2	1	0	2	1	3	2	1	8	1	5
1	2	0	3	1	3	2	1	7	0	5
2	2	0	1	1	3	2	2	8	0	5
2	1	0	2	1	3	2	1	8	0	5
1	2	0	2	1	1	1	1	1	0	5
1	1	0	1	1	3	2	0	4	0	5
2	1	0	3	1	3	2	0	1	0	5
1	2	0	2	1	2	1	0	7	0	5
2	2	0	1	1	3	2	1	7	0	5
1	2	0	2	1	2	2	2	1	1	5
2	1	0	1	1	3	2	0	7	0	5
2	1	0	3	1	3	2	0	1	1	5
1	2	0	3	1	3	1	2	1	1	5
2	3	0	2	1	3	2	0	8	0	5
2	1	1	1	1	3	2	0	2	0	2
1	2	1	1	1	1	2	1	4	0	5
1	1	1	2	1	1	1	0	8	1	5
2	1	1	1	1	2	2	2	8	0	5
1	3	1	1	1	3	1	2	2	1	2
1	2	1	1	1	2	1	0	3	0	5
1	2	1	1	1	1	1	1	3	1	2
2	3	1	1	1	1	2	0	1	0	2
2	1	1	1	1	3	2	2	3	1	2
1	2	1	1	1	1	1	2	7	1	5
1	2	1	1	1	1	2	1	4	0	5
1	1	1	2	1	1	2	0	3	0	5
2	1	1	2	1	3	2	2	3	1	2
2	3	1	1	2	3	2	1	3	1	2
2	2	0	1	1	3	2	0	3	1	2
1	2	0	1	1	2	1	0	7	1	5
2	1	0	1	1	3	2	2	3	0	5
2	3	0	1	2	3	2	2	1	0	5
1	3	0	1	1	3	2	1	3	0	2
2	1	0	1	1	2	2	1	1	1	2
1	1	0	1	1	1	2	1	5	1	5
1	3	0	1	2	1	1	2	4	1	2
2	1	0	1	1	3	2	0	8	1	2
2	3	0	1	1	3	2	1	4	1	2
2	3	0	1	2	3	2	0	3	1	2
2	2	0	1	1	1	2	1	1	1	2
1	3	0	1	1	3	2	0	6	1	2
1	1	0	2	1	1	2	0	9	0	5
1	4	0	1	1	1	2	1	7	1	2
1	1	1	1	1	3	1	1	5	1	5
1	2	1	1	1	1	1	1	1	0	5
2	2	1	1	1	3	2	0	4	0	5
1	3	1	1	1	3	2	2	8	0	5
1	2	1	2	1	1	1	2	1	0	2
2	2	1	1	1	3	2	2	8	1	2
2	2	1	1	1	3	2	2	1	1	5
1	2	1	1	1	3	1	2	7	1	5
1	2	1	1	2	1	1	1	8	0	5
1	3	1	2	1	1	1	1	9	1	2
2	1	1	1	1	3	2	1	8	1	2
2	3	1	1	1	3	2	2	5	1	5
1	4	1	1	1	3	1	2	8	0	5
1	3	1	1	1	3	1	0	1	0	5
1	4	1	1	1	1	1	1	7	1	5
2	3	0	2	1	3	2	1	2	1	2
1	3	0	3	1	1	1	1	1	0	5
2	2	0	2	1	3	2	2	8	1	2
2	2	0	3	1	1	2	2	6	0	5
1	2	1	1	1	1	1	0	4	1	2
2	2	1	1	1	3	2	1	1	0	5
1	1	1	2	1	3	2	2	1	0	5
2	3	1	1	2	3	2	0	1	0	5
2	2	1	1	1	2	2	2	1	1	2
2	1	1	1	1	3	2	1	7	0	5
1	3	1	1	1	1	1	1	1	0	5
2	2	1	2	1	3	2	2	1	0	5
1	2	1	1	1	3	1	2	6	0	5
1	3	1	1	1	3	1	2	3	0	5
1	1	1	2	1	1	1	1	7	0	5
1	3	1	1	1	3	2	0	2	0	5
1	4	1	1	1	3	1	0	7	1	5
2	4	1	1	1	3	2	1	1	1	2
1	2	1	1	1	1	1	0	8	0	5
1	1	1	2	1	2	2	2	9	0	5
1	2	1	3	1	1	1	2	8	0	5
2	1	1	3	1	3	2	0	1	0	5
1	1	1	1	1	1	1	0	4	1	2
2	1	1	3	1	2	2	0	7	0	5
2	3	1	1	2	3	2	2	2	1	5
1	2	1	1	1	1	1	0	2	0	2
2	1	1	1	1	3	2	0	7	0	5
1	1	1	1	1	1	1	1	1	1	5
2	1	1	1	1	3	2	0	4	0	5
2	1	1	1	1	3	2	0	1	1	5
1	3	1	2	1	2	1	0	2	0	5
1	2	1	1	1	1	1	1	7	0	5
1	2	1	3	1	1	1	0	3	0	5
1	1	1	1	1	3	1	2	4	0	5
2	1	1	2	1	3	2	0	2	1	2
1	1	1	2	1	1	1	2	1	0	5
1	1	1	2	1	1	1	2	9	0	5
2	1	1	2	1	3	2	2	1	1	5
1	2	1	1	1	3	1	1	7	1	2
1	1	1	3	1	1	1	0	1	1	5
2	1	1	2	1	3	2	1	8	1	5
1	1	1	2	1	3	1	0	5	0	5
1	2	1	1	1	3	1	2	9	0	5
2	2	1	1	1	3	2	2	8	1	5
1	2	1	1	1	3	1	0	8	1	2
2	1	1	2	1	3	1	0	1	0	5
1	1	1	2	1	3	1	0	3	0	5
2	2	1	2	1	3	2	0	3	1	5
1	2	1	3	1	1	1	0	5	1	5
2	3	1	1	2	3	2	0	1	0	5
2	3	1	2	1	3	2	0	7	0	2
1	3	1	2	1	3	1	1	4	0	2
1	2	1	1	1	3	1	0	8	0	5
1	2	1	1	1	1	1	1	5	0	5
2	2	1	1	1	3	2	0	1	1	2
1	2	1	2	2	1	1	2	6	1	2
1	3	1	2	1	3	1	2	2	0	5
1	2	1	1	1	3	1	2	1	1	5
2	2	1	1	1	3	2	0	1	1	5
1	1	1	1	1	3	1	0	9	1	5
1	2	1	1	1	1	1	1	1	1	5
2	3	1	1	1	3	2	2	1	0	5
2	2	1	2	1	3	2	0	2	0	5
1	2	1	1	1	3	1	2	1	0	5
2	2	1	1	1	3	2	1	3	0	5
1	1	1	2	1	1	1	2	1	0	5
1	1	1	3	1	2	1	0	1	0	5
2	2	1	1	1	3	2	1	2	0	5
1	1	1	2	1	1	1	0	2	0	5
1	1	1	2	1	3	2	1	8	0	5
2	2	1	2	1	3	2	0	2	1	5
1	1	1	3	1	3	1	1	1	1	2
2	2	1	3	1	3	2	1	2	0	5
1	1	1	3	1	3	1	1	1	1	2
1	1	1	2	1	3	1	1	2	0	5
1	1	1	3	1	2	2	0	3	0	5
1	2	1	1	1	1	1	2	1	0	2
2	2	1	1	1	3	2	1	7	1	5
1	2	1	1	1	2	1	0	1	0	5
1	1	1	3	1	2	2	0	8	0	5
1	2	1	1	1	1	1	2	4	1	2
1	2	1	1	1	1	1	1	1	0	5
2	2	1	1	1	3	2	2	4	0	5
2	3	1	1	1	3	2	2	1	0	5
1	3	1	1	1	1	1	2	3	0	5
2	2	1	1	1	3	2	2	2	0	5
1	1	1	3	1	1	1	0	1	0	5
2	2	1	1	1	3	2	1	7	0	5
2	2	1	1	2	3	2	0	3	0	5
2	2	1	2	1	3	2	2	9	0	5
1	2	1	1	3	2	1	2	8	0	5
1	1	1	2	1	1	2	0	7	0	5
1	2	1	1	1	2	1	0	1	0	5
2	2	1	1	1	3	2	0	7	1	2
1	2	1	2	1	3	1	0	1	0	2
1	1	1	2	1	1	1	0	1	0	5
2	1	1	1	1	3	2	0	9	0	5
2	2	1	1	1	3	2	2	5	0	5
1	2	1	1	1	3	1	2	1	0	5
1	2	1	2	1	2	1	2	1	0	5
1	1	1	3	1	1	1	2	8	1	5
2	2	1	1	1	3	2	0	8	0	5
2	1	1	2	1	3	2	0	1	1	2
1	2	1	1	3	3	2	0	7	0	5
1	2	1	3	1	1	2	0	1	0	5
1	2	1	2	1	1	1	0	3	0	5
1	1	1	3	1	2	2	1	3	0	5
1	2	1	3	1	1	1	2	7	0	5
2	3	1	2	1	3	2	1	3	0	5
2	3	1	2	1	3	2	2	8	0	2
1	2	1	1	1	3	2	0	7	0	5
1	1	1	1	3	1	1	1	1	0	5
1	4	1	2	1	1	1	0	3	1	2
2	3	1	1	1	3	2	1	8	0	5
2	3	1	2	1	3	2	0	6	0	5
1	3	1	2	1	3	1	1	7	0	2
1	1	1	2	1	3	1	2	8	0	5
2	1	1	1	1	3	2	0	8	0	5
2	2	1	1	1	3	2	2	2	0	5
1	2	1	1	1	1	1	0	7	0	5
2	3	1	1	1	3	2	0	8	0	2
1	2	1	1	1	3	2	1	8	0	5
2	2	1	1	1	3	2	0	9	1	2
1	2	1	2	1	1	1	2	4	0	5
2	3	0	3	1	3	2	2	1	0	5
2	2	0	3	1	3	2	1	1	0	5
1	2	0	3	1	3	1	1	1	0	5
1	1	0	3	1	1	2	0	1	0	5
2	1	0	3	1	3	2	2	3	0	5
2	3	0	1	1	3	2	0	1	0	5
2	1	0	3	1	3	2	1	3	1	2
2	1	0	3	1	2	2	0	3	0	5
1	2	0	3	1	1	1	0	6	0	5
2	1	0	2	2	3	2	0	1	0	5
2	1	0	3	1	1	2	0	2	0	2
2	3	0	1	2	3	2	2	2	0	2
2	2	0	3	3	3	2	0	1	0	5
2	1	0	2	1	3	2	0	1	0	5
2	1	0	2	1	3	2	0	1	0	5
1	1	0	2	1	1	1	1	2	0	5
2	2	0	3	1	3	2	2	7	0	5
1	1	0	2	3	3	1	0	3	1	5
2	4	0	1	2	3	2	0	1	0	5
1	1	0	2	1	2	2	1	9	1	2
2	2	0	3	3	3	2	0	1	0	5
1	4	0	1	1	3	1	1	4	0	5
1	3	0	2	1	3	1	1	8	0	5
1	1	1	3	1	3	2	0	8	0	5
1	4	1	1	2	2	1	0	1	0	5
1	2	1	2	1	1	1	0	8	0	5
1	1	1	1	1	2	1	0	8	1	5
1	3	1	3	1	3	2	2	1	0	5
1	1	1	2	1	1	1	2	7	1	5
2	2	1	1	1	3	2	2	3	1	5
2	2	1	1	1	3	2	2	2	1	2
1	3	1	2	1	3	1	1	1	0	5
1	2	1	2	1	2	1	0	7	0	5
2	2	1	1	1	3	2	1	8	0	5
1	2	1	2	1	1	1	1	8	0	5
2	2	1	1	2	3	2	1	7	1	2
2	1	1	1	1	3	2	2	4	0	5
1	1	1	1	1	1	1	0	8	0	5
1	2	1	2	1	2	2	1	3	0	5
2	2	1	1	1	3	2	2	5	0	5
2	1	1	1	1	3	2	2	9	1	5
1	2	1	1	1	3	2	2	3	0	5
2	2	1	1	1	3	2	2	9	0	5
1	1	1	3	1	2	1	1	1	0	5
2	1	1	3	1	3	2	0	3	0	5
1	1	1	3	1	3	1	2	1	1	5
2	2	1	1	1	3	2	2	1	1	5
1	1	1	3	1	1	1	1	2	0	5
2	1	1	1	1	3	2	2	1	0	5
2	1	1	3	1	3	2	1	1	0	5
1	2	1	2	1	1	1	0	8	0	5
1	2	1	3	1	1	1	1	2	0	5
2	1	1	1	1	3	2	2	9	1	2
1	1	1	3	1	3	1	2	8	0	5
1	2	1	1	1	1	2	1	5	1	5
2	2	1	1	1	2	2	1	2	1	2
1	2	1	1	1	3	2	2	3	1	5
2	1	1	1	1	3	2	2	7	1	5
1	2	1	3	1	3	2	2	1	1	5
2	2	1	2	1	1	2	0	8	1	5
1	2	1	1	1	2	1	2	7	0	5
1	4	1	1	1	1	2	0	3	0	2
2	3	1	1	1	3	2	2	4	0	5
1	1	1	3	1	2	1	2	1	0	5
1	2	1	3	1	3	1	2	7	0	5
2	2	1	1	1	3	2	1	7	0	5
2	1	1	2	1	1	2	2	1	1	2
1	3	1	1	1	3	1	0	3	0	5
2	2	1	1	1	3	2	1	5	0	5
2	1	1	2	1	3	2	1	2	1	5
2	1	1	1	1	3	2	0	8	0	5
1	2	1	1	1	3	1	0	2	0	5
2	1	1	2	1	3	2	1	2	0	5
1	3	1	2	1	2	2	1	4	0	5
1	2	1	2	1	2	1	1	8	1	5
1	2	1	1	1	3	1	0	1	0	5
1	2	1	1	1	3	2	2	1	0	5
1	1	1	3	1	1	1	1	1	0	5
2	1	1	1	1	3	2	0	2	0	5
1	2	1	1	1	3	2	1	7	1	2
2	1	1	3	1	1	2	2	2	0	5
2	2	0	3	1	3	2	2	1	0	5
1	2	0	3	1	1	1	2	9	0	5
2	1	0	1	1	3	2	1	7	0	5
1	1	0	3	1	3	2	2	1	0	5
2	1	0	3	1	3	2	0	1	0	5
2	1	0	2	1	2	2	1	5	0	5
1	4	0	1	1	3	2	2	5	0	5
1	3	0	2	1	3	1	0	1	0	5
2	1	0	3	1	3	2	0	8	0	2
2	2	0	1	1	3	2	1	8	1	2
1	3	0	1	1	1	1	0	5	1	2
1	2	0	1	1	3	2	2	8	0	5
1	2	0	1	1	1	1	2	7	0	5
2	3	0	1	2	3	2	2	5	0	5
2	1	0	1	1	3	2	2	7	1	5
1	1	0	2	1	3	1	0	5	1	2
1	4	0	3	1	1	1	2	2	0	5
2	1	0	3	1	3	2	0	8	0	5
2	1	0	3	1	3	2	0	2	1	2
2	4	0	1	2	3	2	0	4	0	2
2	2	0	1	1	3	2	0	2	0	2
1	3	0	1	1	1	2	0	1	0	5
2	1	0	3	1	3	2	1	2	1	2
2	1	0	3	1	3	2	0	1	0	5
1	1	0	3	1	3	1	1	5	0	5
1	1	0	2	1	1	1	0	7	1	2
1	2	0	2	1	3	2	0	1	1	5
2	4	0	1	1	3	2	0	5	0	5
1	4	0	2	1	3	2	1	5	1	2
2	1	0	2	1	3	2	0	5	0	5
2	3	0	2	1	3	2	1	1	0	5
1	1	1	1	1	3	1	0	1	0	5
1	2	1	2	1	1	2	0	1	0	5
1	2	1	1	2	1	1	1	5	0	5
2	1	1	2	1	3	2	1	5	1	5
2	1	1	2	1	3	2	1	2	1	2
1	1	1	1	1	1	1	1	2	1	2
2	1	1	3	1	1	1	2	1	0	5
1	2	1	1	1	3	1	1	8	0	5
1	3	1	1	1	3	1	2	8	0	5
2	1	1	2	1	3	2	1	3	0	5
2	2	1	1	1	3	2	2	1	0	5
1	3	1	3	1	2	2	2	7	0	5
1	2	1	2	1	1	1	1	7	0	5
2	2	1	1	1	3	2	0	1	0	5
1	2	1	3	1	1	1	2	7	0	5
2	1	1	2	1	3	2	1	7	0	5
1	1	1	2	1	3	1	2	8	0	5
1	1	1	1	1	1	2	0	8	1	5
2	3	1	1	1	3	2	2	2	0	5
1	1	1	1	1	3	1	2	2	0	5
2	1	1	1	1	3	2	2	1	0	5
2	1	1	2	1	3	2	0	1	0	5
1	1	1	1	1	1	1	0	1	1	5
1	2	1	1	1	3	2	1	5	1	2
1	2	1	2	1	3	1	1	5	0	5
1	2	1	1	1	3	2	1	8	0	5
2	3	0	1	1	3	2	1	7	0	2
2	1	0	2	1	3	2	1	5	1	5
2	4	0	1	2	3	2	1	1	0	2
1	2	0	3	1	1	1	2	1	0	5
1	3	0	3	3	1	1	0	8	0	5
2	1	0	1	1	3	2	1	8	0	5
1	2	0	2	3	3	1	0	1	0	5
1	3	0	1	1	3	1	2	3	0	5
1	4	0	3	1	2	1	2	7	0	2
1	2	0	3	1	1	1	0	3	0	5
2	2	0	3	1	3	2	0	5	0	5
2	3	0	1	2	3	2	1	2	1	5
2	3	0	1	3	3	2	0	7	0	5
2	2	0	1	1	3	2	0	1	0	5
1	2	0	2	1	3	2	1	1	0	5
2	3	0	2	1	3	2	2	1	0	2
2	1	0	1	1	1	2	0	5	1	2
2	2	0	2	2	3	2	1	4	0	5
2	1	1	1	1	3	2	1	8	1	2
1	1	1	1	1	1	1	2	1	0	5
1	1	1	3	1	1	2	2	4	1	5
2	2	1	1	2	1	2	0	8	0	5
1	1	1	3	1	1	1	2	1	0	5
1	3	1	1	1	1	1	0	8	0	5
2	2	1	1	1	2	2	0	8	0	5
1	2	1	1	1	2	2	1	1	0	5
2	3	1	1	2	3	2	2	1	0	5
1	1	1	3	1	3	1	0	1	0	5
1	2	1	1	1	1	1	1	1	0	5
2	2	1	1	1	3	2	0	1	0	2
2	2	1	1	1	1	2	1	7	0	2
2	3	1	1	1	3	2	0	5	0	5
1	4	1	1	1	3	2	2	2	1	2
2	2	1	1	1	3	2	0	7	0	5
1	3	1	1	1	1	2	1	2	0	5
2	1	1	1	1	3	2	0	7	0	5
1	2	1	2	1	1	1	1	5	0	5
2	2	1	1	1	3	2	2	7	0	5
1	2	1	1	1	1	1	1	7	0	5
2	2	1	1	1	3	2	2	1	0	5
1	2	1	1	1	1	1	1	7	0	5
1	4	1	1	1	1	2	0	4	0	2
2	4	1	1	1	3	2	1	7	0	2
2	3	1	1	1	3	2	2	6	1	2
1	3	1	1	1	1	1	0	2	0	5
1	2	1	1	1	3	1	2	4	0	5
2	2	0	3	1	3	2	1	1	0	5
1	1	0	2	1	1	1	0	8	1	2
2	1	0	2	1	3	2	0	8	1	2
2	3	0	1	1	3	2	2	9	0	5
1	3	0	2	1	3	2	0	4	0	5
2	2	0	2	1	3	2	0	8	0	5
2	1	0	3	1	3	2	0	7	1	5
1	4	0	1	2	1	2	1	1	0	5
2	2	0	2	1	3	2	0	1	0	5
1	2	0	2	1	1	1	0	4	1	2
2	2	0	1	1	3	2	2	4	0	5
1	2	0	2	3	3	2	2	2	0	2
2	2	0	3	1	3	2	1	5	0	5
2	1	0	3	1	3	2	1	1	1	5
1	1	0	3	1	1	1	0	8	0	5
1	1	0	3	1	1	2	0	9	0	2
1	1	0	3	1	3	1	0	1	0	5
2	2	0	3	1	3	2	2	2	0	5
1	4	0	1	2	3	2	2	5	1	2
1	1	0	3	1	2	1	0	8	1	5
2	1	0	3	1	3	2	1	8	0	2
2	2	0	3	1	3	2	0	8	1	2
2	3	0	3	2	3	1	2	8	0	2
1	1	0	3	1	3	2	1	2	0	2
2	2	0	3	1	3	2	1	1	0	2
1	4	0	3	1	1	1	2	2	0	2
2	3	0	3	1	3	2	0	4	0	5
1	3	0	3	1	3	2	2	8	1	2
1	2	0	2	1	1	1	0	1	0	2
2	1	0	2	1	3	2	2	8	0	5
1	1	0	3	1	1	2	1	8	0	5
1	3	1	1	1	3	2	0	7	0	5
2	3	1	1	1	3	2	2	8	0	5
2	3	1	1	1	3	2	1	7	0	5
2	1	1	1	1	3	2	1	3	0	5
2	1	1	1	1	3	2	2	8	1	5
1	1	1	2	1	1	1	0	4	0	2
1	1	1	3	1	1	1	2	5	0	2
2	1	1	1	1	1	2	1	2	0	2
2	2	1	1	2	3	2	0	7	1	2
2	2	1	1	1	3	2	0	7	1	2
1	3	1	1	2	3	2	1	7	0	2
2	1	1	3	1	3	2	1	2	0	5
1	1	1	3	1	1	2	1	2	1	2
2	2	1	1	1	3	2	1	7	0	5
2	1	1	1	1	3	2	0	7	1	5
2	1	1	1	1	3	2	0	8	0	5
1	2	1	1	2	3	2	1	7	1	2
2	2	1	1	1	3	2	0	3	1	2
1	2	1	1	1	1	2	2	1	0	5
1	1	1	2	1	3	1	1	2	0	5
1	3	1	1	2	1	2	0	7	0	5
2	1	1	1	1	3	2	0	1	1	2
1	1	1	1	1	1	1	0	2	1	2
1	1	1	3	1	3	2	1	8	0	5
1	2	1	1	1	1	2	0	7	0	5
2	2	1	1	2	3	2	2	5	1	2
2	2	1	1	1	3	2	2	2	1	2
1	2	1	2	1	3	1	2	3	1	2
2	1	1	1	1	3	2	0	4	1	2
1	2	1	3	1	1	2	0	6	0	5
2	1	1	1	1	3	2	2	3	0	2
2	1	0	1	1	3	2	1	8	1	2
1	2	0	1	1	1	1	2	8	0	5
2	1	0	1	1	3	1	0	8	0	5
2	2	0	1	2	3	2	1	7	0	5
1	3	0	1	1	1	2	0	8	0	2
2	3	0	1	1	3	2	0	5	0	2
2	2	0	1	1	3	2	2	5	1	5
1	3	0	1	1	1	1	1	2	0	5
1	2	0	1	1	3	1	0	3	0	5
1	3	0	1	1	1	1	0	2	0	5
1	1	0	2	1	2	1	0	2	0	5
1	1	0	1	1	2	1	1	7	1	5
1	3	0	1	2	3	1	2	8	1	2
2	2	1	1	1	2	2	2	1	1	2
2	1	1	1	1	3	1	1	3	0	5
2	3	1	1	1	3	2	0	8	0	5
1	1	1	3	1	1	1	0	4	0	5
2	1	1	1	1	3	2	0	4	0	5
1	2	1	1	1	3	2	1	5	0	5
2	2	1	1	1	3	2	0	5	0	5
2	2	1	1	2	3	2	1	3	0	5
1	3	1	1	1	1	1	1	8	1	2
2	1	1	1	1	3	2	1	1	1	2
1	2	1	1	1	2	1	2	3	1	2
2	1	1	1	1	3	2	2	1	1	5
1	1	1	1	1	1	1	0	8	1	5
2	3	1	1	2	3	2	2	9	0	2
2	1	1	1	1	3	2	1	3	0	5
1	2	1	1	1	1	1	1	1	0	5
1	4	1	1	2	1	1	1	7	0	2
1	2	1	2	1	1	1	0	5	1	2
1	3	1	1	1	3	1	0	1	0	5
1	1	1	2	1	3	1	0	8	1	5
2	1	1	1	1	3	2	0	4	1	2
1	1	1	3	1	1	2	1	5	0	5
2	1	1	3	1	3	2	0	1	0	5
2	3	1	1	2	3	2	1	8	0	5
1	4	1	1	2	3	2	1	4	0	2
1	2	1	1	1	1	1	0	4	0	5
2	1	0	2	1	3	2	2	9	1	2
2	1	0	1	1	3	2	1	4	0	5
2	2	0	2	2	3	2	0	5	1	5
2	1	0	2	1	3	2	1	8	0	5
1	2	0	2	1	2	1	1	3	0	2
1	1	0	1	1	1	2	2	1	0	5
1	1	0	1	1	1	1	0	7	0	5
1	2	0	2	1	3	1	2	1	0	2
1	2	0	1	1	1	1	2	9	1	2
1	1	0	1	1	1	2	2	4	1	2
2	1	0	3	1	3	2	1	4	1	2
2	3	0	1	2	3	2	2	8	1	5
1	3	0	3	1	3	1	1	1	0	2
1	3	0	3	1	1	2	0	8	0	2
2	4	0	2	2	3	2	0	2	0	5
1	1	0	2	1	1	1	0	5	1	2
1	3	0	3	2	3	1	2	7	0	5
2	1	0	3	1	2	2	0	1	1	2
1	1	0	2	1	1	1	0	7	0	5
2	2	0	1	1	3	2	1	5	0	5
1	2	0	1	1	3	1	0	4	1	5
1	2	0	2	1	1	2	2	1	0	5
1	2	0	2	1	2	1	2	1	0	5
2	4	0	1	2	1	2	0	7	0	2
2	3	0	1	1	1	2	2	1	1	5
1	3	0	3	1	1	2	2	2	1	2
2	1	0	3	1	3	2	1	5	1	5
1	1	0	1	1	1	1	1	1	0	5
2	2	0	2	1	3	2	0	6	0	5
1	1	0	1	1	3	2	0	4	0	5
2	2	1	1	1	3	2	2	1	1	2
2	3	1	1	1	2	2	1	5	1	2
1	2	1	2	1	3	2	1	7	1	2
2	2	1	1	1	2	2	2	7	1	5
2	2	1	1	1	1	2	2	3	0	5
1	2	1	2	1	1	1	2	1	0	5
1	3	1	1	1	3	1	1	3	1	2
2	1	1	1	1	1	2	1	2	1	2
1	2	1	1	1	3	1	1	9	1	2
1	3	1	1	1	3	1	1	3	1	2
2	2	1	1	1	3	2	0	3	0	5
1	1	1	1	1	2	2	0	8	1	2
1	3	1	1	1	3	1	1	6	1	2
1	2	1	1	1	1	1	2	4	1	5
1	3	1	1	2	3	1	1	6	0	2
2	3	1	1	1	2	2	1	1	1	2
2	4	1	1	2	3	2	2	8	1	2
2	1	0	1	1	3	2	1	5	1	2
1	1	0	3	1	3	2	2	4	1	2
1	2	0	1	1	2	1	0	8	1	2
1	3	0	1	1	3	1	1	6	0	5
2	2	0	1	2	3	2	1	1	0	5
2	2	0	2	1	3	2	0	8	1	2
1	4	0	1	1	1	2	0	4	1	5
2	2	0	1	1	3	2	0	7	0	5
2	3	0	3	1	3	1	1	8	0	5
1	2	0	3	1	3	1	1	1	1	2
1	3	0	1	1	3	1	1	3	1	5
1	1	0	2	1	3	1	1	7	0	5
2	3	0	1	2	3	2	1	1	0	5
1	3	0	1	1	3	2	1	5	0	5
2	3	0	1	1	3	2	2	8	0	5
2	3	0	1	1	3	2	0	4	0	5
1	2	0	1	1	3	1	1	7	0	5
1	1	1	1	1	3	2	2	9	0	2
2	1	1	2	1	3	2	0	2	1	5
1	1	1	3	1	3	2	0	9	1	5
1	2	1	2	1	3	2	0	3	1	2
1	1	1	1	1	3	2	0	4	1	2
2	2	1	1	1	3	2	0	6	1	2
1	1	1	3	1	2	1	2	5	0	5
1	3	1	1	1	3	2	0	2	1	2
1	1	1	3	1	2	2	0	3	1	2
1	2	1	2	1	3	2	0	9	1	5
2	1	1	1	1	3	2	1	1	1	2
2	3	1	1	2	3	2	2	4	1	5
2	3	1	3	1	3	2	0	5	0	2
1	3	1	1	1	3	2	2	5	0	2
1	2	0	1	1	3	1	1	8	1	2
2	2	0	1	2	3	2	0	1	0	5
1	3	0	3	1	3	2	1	9	0	2
2	2	0	1	1	3	2	2	2	1	5
1	1	0	1	1	2	1	1	1	1	5
2	1	0	3	1	3	2	0	2	0	2
2	3	0	1	2	3	2	2	1	0	5
2	1	0	1	1	3	2	2	2	1	5
1	1	0	1	1	3	1	1	3	0	5
1	3	0	2	1	3	2	1	1	0	2
2	2	0	1	1	3	2	0	1	0	2
1	1	0	1	1	3	2	0	9	0	2
1	1	0	1	1	3	2	0	2	0	5
2	1	0	2	1	3	2	0	2	0	5
2	1	0	1	1	3	2	1	8	0	5
1	3	0	2	1	3	1	2	2	0	5
2	2	0	3	1	3	2	2	1	0	5
2	3	0	1	2	3	2	2	1	1	2
2	2	0	2	1	3	2	1	1	0	5
1	2	0	3	1	1	1	1	1	0	2
2	4	0	1	2	3	2	0	3	0	2
1	2	0	3	3	1	1	1	7	0	5
2	3	0	2	2	3	1	2	1	1	2
1	4	0	1	1	1	1	1	1	0	2
2	2	0	2	1	3	2	0	2	1	5
1	3	0	2	1	3	2	1	8	0	5
1	3	0	2	1	1	1	0	1	0	2
2	3	0	2	1	3	2	2	4	0	2
2	3	0	3	1	3	2	0	1	0	5
1	4	0	3	1	3	2	2	8	0	5
1	2	0	2	1	3	1	1	8	1	2
2	2	0	2	1	3	2	1	2	0	5
1	4	0	2	1	3	2	0	2	0	5
1	1	0	3	1	1	1	1	5	0	5
1	1	0	2	1	1	1	1	1	0	2
2	2	0	3	1	3	2	2	1	0	5
1	3	0	2	1	2	1	1	9	0	2
2	2	0	1	1	3	2	0	4	0	2
2	4	0	2	1	3	2	2	4	0	2
1	4	0	2	1	3	1	2	4	0	2
2	2	0	2	1	3	2	0	1	0	5
1	3	0	1	1	1	1	0	8	0	5
1	4	0	3	1	1	1	0	3	0	2
2	4	0	1	1	3	2	2	2	0	5
2	3	0	3	1	2	2	2	1	0	5
1	3	0	3	1	3	2	2	4	0	5
2	3	0	2	1	3	2	2	7	0	5
2	2	0	2	2	3	2	2	1	0	5
2	2	1	1	2	1	1	2	1	0	2
1	1	1	1	1	1	1	2	7	0	5
1	1	1	1	1	1	1	0	8	0	2
2	1	1	1	1	3	2	2	2	0	5
2	1	1	1	1	3	2	2	2	0	5
2	1	1	3	1	3	2	2	8	0	2
1	1	1	3	1	1	1	0	1	0	2
2	2	1	1	1	3	2	2	7	0	5
1	2	1	1	1	3	1	0	7	0	5
1	2	1	1	1	1	1	0	1	0	5
2	1	1	1	1	3	2	2	1	1	2
1	3	1	1	2	3	1	2	8	0	5
1	1	1	2	1	1	1	2	7	0	5
2	2	1	1	1	3	1	2	7	0	5
1	2	1	2	1	3	1	2	3	0	5
1	1	1	2	1	3	2	1	7	0	2
2	1	1	1	1	2	2	1	8	0	5
1	1	1	2	1	3	2	2	7	0	5
2	2	1	1	1	3	2	0	4	0	5
1	3	1	1	1	3	2	0	3	0	5
2	2	1	1	1	1	1	2	7	0	5
2	2	1	1	2	1	1	2	8	1	2
1	2	1	1	1	1	1	2	8	0	5
2	2	1	1	1	3	2	2	3	0	5
2	1	1	1	1	3	2	0	8	0	5
1	1	1	1	1	1	1	0	8	0	5
2	1	1	2	1	3	2	2	8	0	5
1	1	1	1	1	1	1	2	1	0	5
1	1	1	1	1	1	1	2	5	0	5
2	1	1	2	1	1	2	1	3	0	5
2	2	1	1	2	3	1	2	7	0	5
2	2	1	1	2	3	2	2	7	1	5
1	2	1	1	1	1	1	1	3	0	5
2	1	1	2	1	3	2	2	8	0	5
1	2	1	1	1	1	1	2	7	0	2
2	1	1	2	1	3	2	2	5	1	2
1	1	1	1	1	1	1	2	7	0	5
2	1	1	3	1	3	2	1	7	1	5
2	1	1	1	2	3	2	2	7	0	2
1	2	1	1	1	1	1	0	3	0	5
2	2	0	2	1	3	2	0	5	0	2
2	4	0	1	1	3	1	1	2	1	2
1	4	0	2	1	3	2	1	9	1	5
2	1	0	3	1	3	2	0	1	0	5
1	1	0	3	1	3	1	0	7	0	2
1	1	0	2	1	1	2	0	8	0	5
1	1	0	3	1	1	1	0	1	0	5
1	3	0	3	1	3	1	0	1	0	5
2	2	0	3	1	3	2	2	2	0	5
1	3	0	2	1	3	2	0	1	0	5
2	2	0	3	1	3	2	0	2	0	5
2	1	0	2	1	3	2	2	9	0	2
2	3	0	3	2	3	2	2	4	0	5
1	1	0	3	1	1	2	1	2	0	5
2	3	0	3	2	3	2	1	1	0	5
1	2	0	2	1	2	1	0	1	0	5
2	2	0	2	1	3	2	2	5	1	2
1	4	0	2	1	2	1	2	8	1	5
1	1	0	3	1	1	2	1	8	0	2
2	1	0	3	1	3	2	2	1	0	2
1	2	0	2	1	1	2	2	8	0	5
1	2	0	2	1	3	2	1	8	0	5
2	2	0	1	1	3	2	2	1	0	5
1	1	0	3	1	1	2	0	1	0	5
2	1	0	2	1	3	2	0	8	1	2
2	1	0	3	1	3	2	1	7	0	5
1	1	0	3	1	1	2	1	1	0	5
1	1	0	2	1	1	2	0	3	0	5
2	1	0	2	1	3	2	0	1	0	5
1	1	0	3	1	1	2	2	4	1	5
1	1	0	2	1	3	1	0	1	0	5
2	1	0	3	1	3	2	1	2	1	2
1	1	0	2	1	1	2	0	1	1	5
2	1	0	1	1	3	1	2	5	0	5
2	2	0	3	1	3	2	0	7	0	2
1	2	0	3	1	1	2	2	7	0	5
2	1	0	2	1	3	2	2	1	0	5
2	4	0	1	2	1	2	0	4	1	5
2	2	0	2	1	3	1	0	1	0	2
2	1	0	3	1	3	1	1	8	0	5
2	3	0	1	2	3	1	1	7	0	2
1	1	0	3	1	1	2	0	1	0	5
2	2	0	2	1	3	1	1	1	0	5
1	1	0	1	1	1	1	0	3	0	5
2	1	0	3	1	3	2	0	4	0	5
2	1	0	2	1	1	2	2	3	1	5
1	1	0	2	1	1	1	0	1	0	5
2	1	0	1	1	3	2	0	4	0	5
1	1	0	2	1	3	2	2	8	0	5
2	1	0	3	1	3	1	0	1	0	5
2	1	0	2	1	3	2	2	1	1	2
2	3	0	1	1	3	2	2	2	0	2
1	3	0	1	1	1	2	1	2	0	5
2	1	0	3	1	3	2	0	3	0	5
1	1	0	3	1	1	2	0	9	0	5
2	1	0	1	1	3	2	2	1	1	5
2	1	0	1	1	3	2	2	5	1	2
1	2	0	1	1	1	2	0	4	1	5
2	2	0	3	2	3	2	2	1	1	5
2	2	0	2	1	3	2	0	1	0	2
1	2	0	1	1	1	1	2	1	1	2
1	2	0	2	1	1	2	1	1	0	5
2	2	0	2	1	2	1	0	7	0	2
1	3	0	3	1	1	2	1	1	0	5
2	2	0	2	1	3	2	2	3	0	5
1	1	0	1	1	1	1	1	3	0	5
2	1	0	1	1	3	2	2	7	0	5
2	2	0	1	1	3	2	2	4	0	5
1	2	0	2	1	1	2	2	1	0	5
2	1	0	1	1	1	2	0	8	0	5
2	1	0	2	1	3	2	1	1	1	2
1	1	0	3	1	1	2	0	7	0	5
1	1	0	2	1	1	2	2	5	0	2
1	1	0	2	1	1	1	1	4	0	5
2	1	0	1	1	3	2	2	3	0	5
2	2	0	2	1	3	1	2	1	0	5
1	2	0	2	1	1	1	0	1	0	5
1	3	0	2	1	1	2	2	1	0	5
2	3	0	3	1	3	2	1	1	0	5
2	1	0	1	1	3	2	2	1	0	5
2	2	0	2	2	3	2	2	1	0	5
1	4	0	2	1	3	2	1	1	0	5
2	4	0	3	1	3	2	2	1	0	5
2	2	0	3	1	3	2	2	4	0	5
1	1	0	3	1	1	2	2	1	0	5
1	2	0	1	1	1	1	0	7	0	5
2	2	0	2	1	3	1	1	3	0	5
1	2	0	2	1	1	2	0	1	0	5
1	3	0	3	1	1	1	2	5	0	5
2	2	0	1	1	3	2	2	1	0	5
1	2	0	2	1	1	1	0	8	1	5
2	2	0	1	1	3	2	2	3	0	5
1	1	0	3	1	3	1	2	8	0	5
2	2	0	3	1	3	2	2	9	0	5
1	1	1	2	1	3	2	0	8	1	2
2	1	1	2	1	3	2	1	1	1	2
1	3	1	1	1	3	2	2	4	1	5
2	2	1	1	1	3	2	2	3	0	5
1	1	1	1	1	3	1	1	1	1	2
2	1	1	1	1	3	2	2	8	1	2
2	1	1	1	1	3	1	2	1	1	5
2	1	1	1	1	1	1	0	7	0	5
1	2	1	2	1	2	1	1	1	0	5
1	1	1	2	1	1	1	0	1	0	5
2	1	1	1	1	3	2	0	2	1	2
1	3	1	2	1	3	1	1	7	1	5
2	1	0	3	1	3	2	0	1	0	5
1	1	0	2	1	2	2	1	1	0	5
1	2	0	1	1	1	1	0	7	0	5
2	2	0	1	1	1	2	2	2	1	2
1	2	0	2	1	3	2	1	7	0	5
2	1	0	3	1	3	2	2	1	1	2
1	1	0	3	1	2	2	0	1	0	5
2	3	0	1	2	3	2	0	1	0	2
1	1	0	1	1	2	1	1	1	0	5
2	3	0	1	1	2	2	1	8	0	5
1	3	0	2	1	1	1	2	8	0	2
2	1	0	1	1	2	1	0	1	0	5
2	2	0	1	1	1	2	0	1	0	5
2	3	0	2	1	3	2	2	7	0	5
1	2	0	2	1	1	1	2	1	0	5
1	2	0	3	1	1	1	1	1	0	5
1	1	0	2	1	1	2	0	1	0	5
2	1	0	2	1	3	2	0	9	0	2
2	1	1	2	1	3	2	2	7	1	2
1	2	1	1	1	3	2	2	8	0	5
2	1	1	1	1	3	1	2	4	0	5
2	3	1	2	1	3	2	1	4	1	2
2	3	1	1	1	3	1	2	4	1	2
1	1	1	1	1	3	1	0	8	1	5
2	1	1	1	1	3	2	0	1	0	5
1	1	1	3	1	2	1	2	7	1	5
2	1	1	1	1	2	2	0	1	0	5
1	1	1	1	1	3	1	1	1	1	2
1	2	1	1	1	1	1	2	5	0	5
2	1	1	2	1	3	2	2	7	1	2
1	1	1	1	1	3	1	0	1	0	5
2	1	1	2	1	1	1	1	7	1	2
1	4	1	2	1	3	1	1	6	1	2
1	1	1	2	1	1	1	1	2	0	5
2	1	1	1	1	3	1	0	1	1	2
1	2	1	2	1	3	2	1	1	0	5
1	1	1	1	1	1	1	0	9	0	5
1	2	1	1	2	1	1	0	1	0	5
1	2	1	2	2	1	1	0	7	0	2
2	2	1	1	1	3	2	2	6	1	5
2	2	1	1	1	3	2	2	2	1	5
1	3	1	1	1	3	1	0	7	0	5
1	2	1	1	1	1	2	2	1	1	5
2	1	1	2	1	3	2	0	8	1	2
1	1	1	1	1	1	1	1	8	1	5
1	1	1	2	1	1	1	0	1	0	5
2	1	1	1	1	3	2	2	7	0	5
1	1	1	2	1	1	2	1	4	1	2
1	2	1	1	1	2	2	0	1	0	5
2	2	1	1	1	3	2	1	1	0	5
1	2	1	3	1	1	1	1	1	0	5
1	1	1	1	1	3	1	2	1	1	2
1	2	1	1	1	3	2	2	8	0	5
1	1	1	1	1	1	1	0	3	0	5
2	1	1	1	1	3	1	0	1	1	2
1	1	1	2	1	1	2	0	5	0	2
2	3	1	1	2	3	2	2	4	1	2
1	1	1	3	1	1	2	0	2	0	5
2	1	1	1	1	3	2	0	1	1	2
1	3	1	1	1	1	1	2	3	1	5
1	2	1	1	1	1	1	0	1	0	5
2	2	1	1	1	3	2	2	4	0	5
1	2	1	1	1	3	1	2	4	1	2
1	2	1	1	1	1	2	2	7	1	2
2	1	1	1	1	3	1	2	1	0	5
1	2	1	3	1	1	1	2	1	1	5
1	1	1	2	1	3	2	1	7	0	5
1	2	1	2	1	1	1	1	7	0	5
1	1	1	2	1	1	2	2	2	0	5
2	1	1	3	1	3	2	2	4	0	5
1	2	1	1	1	1	1	2	2	0	5
1	4	1	1	1	3	2	0	3	0	5
1	2	1	3	1	1	1	2	3	1	2
1	3	1	1	1	3	1	2	1	1	5
1	3	1	1	1	3	2	0	5	0	5
2	1	1	2	1	3	1	1	2	1	2
1	2	0	3	1	3	1	2	2	1	2
2	1	0	2	1	3	2	2	2	0	5
1	3	0	1	1	3	2	2	1	1	2
1	1	0	3	1	1	2	0	7	0	5
2	2	0	1	1	3	2	2	7	0	2
1	2	0	2	1	1	1	1	8	1	2
1	1	0	3	1	1	1	1	1	0	5
1	1	0	2	1	1	1	0	1	0	5
1	2	0	1	1	1	1	1	7	1	5
2	1	0	1	1	3	2	0	1	0	5
1	3	0	2	1	1	1	0	9	1	2
1	1	0	2	1	1	1	2	3	0	5
2	1	0	1	1	3	2	0	2	1	2
1	1	0	2	1	1	1	0	3	0	5
1	1	0	3	1	1	2	2	1	0	5
1	2	0	1	1	1	1	0	8	1	5
2	1	0	3	1	3	2	2	1	0	5
1	2	0	3	1	3	2	2	3	0	5
1	1	0	2	1	2	2	0	2	0	5
2	2	0	1	2	3	2	2	4	1	2
2	2	0	2	2	3	2	2	8	0	5
1	1	0	1	1	1	1	2	7	1	2
1	2	0	3	1	3	1	2	1	0	5
1	3	0	1	1	3	2	0	4	0	5
1	1	0	2	1	3	1	0	4	0	5
2	3	0	1	1	3	2	0	1	0	5
1	1	0	3	1	1	2	2	1	0	5
1	2	1	1	1	1	1	0	1	0	5
1	1	1	2	1	1	2	1	5	0	5
1	3	1	2	1	1	1	1	7	0	5
2	2	1	1	1	3	2	2	4	0	5
2	4	1	1	1	3	2	0	2	0	2
1	4	1	2	1	1	1	0	6	0	5
1	2	1	1	1	3	1	2	7	1	2
1	2	1	1	1	1	1	1	1	0	5
2	1	1	2	1	3	2	2	8	0	5
2	3	1	1	1	3	2	2	6	1	2
2	2	1	1	1	3	2	0	1	1	5
1	2	1	1	1	3	2	0	1	1	5
1	2	1	1	1	3	1	2	3	1	5
1	3	1	1	1	3	1	0	8	0	5
2	3	1	1	1	3	2	2	8	0	5
1	1	1	1	1	3	1	2	3	0	5
2	1	1	1	1	3	2	0	3	0	5
2	1	1	1	1	3	2	1	3	0	5
1	4	1	1	1	3	2	2	3	0	2
1	1	1	1	1	1	1	0	6	0	5
2	1	1	1	1	3	2	0	5	0	5
2	2	0	2	1	3	2	1	7	0	5
1	2	0	1	1	3	1	0	8	0	5
2	2	0	1	1	3	2	2	1	0	2
1	2	0	1	1	3	1	0	7	0	2
2	2	0	1	1	3	2	1	5	0	2
1	2	0	1	1	1	1	0	1	0	2
1	1	0	2	1	1	1	0	7	0	5
2	1	0	1	1	3	2	0	1	0	5
1	1	0	1	1	2	1	1	1	0	5
1	3	0	1	1	3	1	1	1	0	2
2	1	0	1	1	3	2	1	1	0	5
1	1	0	2	1	3	2	1	4	0	5
1	2	0	1	1	1	1	1	7	0	5
2	2	0	1	1	3	2	0	8	0	5
1	2	0	3	1	1	1	1	8	0	5
2	2	0	1	1	3	2	1	4	1	5
1	2	0	1	1	1	1	0	2	0	2
2	2	0	1	1	3	2	2	9	0	2
1	2	0	1	1	1	1	2	5	1	2
2	3	0	1	1	3	2	1	1	0	2
1	3	0	1	1	3	1	0	2	0	2
1	2	1	1	1	3	1	2	7	0	5
2	4	1	1	2	3	2	0	7	0	5
1	2	1	1	1	1	1	0	7	0	5
2	2	1	1	1	3	2	1	3	0	5
1	2	1	1	1	1	2	1	4	1	5
1	3	1	1	1	3	2	0	7	0	5
2	3	1	1	1	3	2	1	7	0	5
1	2	1	1	1	1	1	0	3	0	2
2	2	1	1	1	3	2	0	3	0	2
2	1	1	1	1	3	2	1	3	0	2
1	2	1	1	1	1	1	0	9	0	5
2	1	1	1	1	3	2	1	8	0	2
2	1	1	1	1	3	2	1	7	0	5
1	1	1	2	1	3	2	0	7	0	2
1	2	1	1	1	3	2	2	7	0	5
1	1	1	2	1	2	1	0	4	0	5
1	2	0	2	1	3	1	0	2	0	5
2	2	0	2	1	3	2	1	2	0	5
2	3	0	2	1	3	2	0	3	0	5
1	3	0	2	1	1	1	2	5	0	5
2	2	0	1	1	3	2	0	4	0	5
2	1	0	1	1	3	2	0	8	1	5
1	1	0	2	1	1	2	0	7	0	5
2	3	0	2	1	3	2	0	7	0	2
1	3	0	2	1	1	2	1	7	0	5
2	3	0	1	1	3	2	2	7	0	5
1	3	0	2	1	1	1	0	7	0	5
1	1	0	2	1	3	1	0	1	0	2
2	4	0	1	1	2	1	0	3	1	2
2	4	0	1	1	3	2	2	4	0	5
1	4	0	1	1	1	2	0	8	0	5
2	3	0	1	2	3	2	2	1	1	2
2	2	0	1	2	3	2	1	2	0	2
2	4	0	1	2	3	2	2	9	0	2
2	2	0	1	2	3	2	2	2	0	5
2	1	0	1	1	3	2	0	1	0	5
2	2	0	1	1	3	2	2	1	0	5
1	2	0	1	1	1	2	2	5	0	5
2	1	0	2	1	3	2	0	4	1	2
1	4	0	2	1	2	2	0	7	0	5
1	1	0	3	1	3	1	0	1	0	5
2	2	0	1	1	2	2	0	8	0	5
1	2	0	1	1	3	1	2	5	0	5
1	1	0	3	1	1	1	2	7	0	2
2	2	0	2	1	1	2	0	7	0	5
1	2	0	2	1	1	1	1	1	0	5
2	1	0	2	1	3	2	0	2	0	2
2	2	0	1	1	3	2	1	1	0	5
2	4	0	3	2	1	2	2	7	0	2
1	2	0	2	1	1	1	1	1	0	5
2	1	0	3	1	2	2	0	7	0	5
1	1	0	2	1	3	2	0	1	0	5
2	1	0	2	1	3	2	0	1	0	5
2	3	0	3	1	3	2	2	5	1	2
1	3	0	3	1	1	1	2	7	0	5
1	3	0	1	1	3	2	2	7	1	5
2	2	0	1	1	3	2	1	4	1	5
2	2	0	1	1	2	2	1	1	0	2
1	3	0	3	1	1	1	1	2	0	2
1	1	0	3	1	1	1	1	4	0	5
2	1	0	2	1	3	2	2	7	0	5
1	1	0	2	1	1	1	0	1	0	5
2	1	0	1	1	3	2	0	8	0	2
1	2	0	1	1	2	1	2	8	0	2
2	1	0	2	1	3	2	1	1	0	5
1	1	0	2	1	1	1	0	3	0	5
1	1	0	3	1	1	1	2	1	0	5
1	4	0	1	1	1	1	1	1	0	2
2	3	0	1	1	3	2	0	2	0	2
1	3	0	2	1	1	2	2	1	0	5
2	1	0	3	1	3	2	1	1	0	5
1	2	0	1	1	3	2	0	3	0	5
2	2	0	1	1	1	2	0	8	1	5
1	3	0	1	1	3	1	2	8	0	5
2	3	0	1	1	3	2	2	7	0	5
2	2	0	1	1	3	2	0	5	0	5
1	2	0	1	1	1	2	0	7	0	5
2	2	0	1	1	3	2	1	7	0	5
1	3	0	1	1	3	2	0	7	1	2
1	2	0	2	1	1	1	1	7	1	5
2	1	0	1	1	3	2	0	8	0	2
1	2	0	1	1	3	1	1	4	0	5
2	2	0	2	1	3	1	1	7	1	2
1	2	0	1	1	1	1	1	2	0	2
1	3	0	2	1	3	1	2	1	0	5
2	4	0	1	1	3	2	0	7	0	5
1	2	0	1	1	1	2	1	1	0	5
2	1	0	2	1	3	2	1	1	1	2
1	2	0	1	1	1	1	0	1	1	2
1	2	0	2	1	1	1	0	7	0	5
1	3	0	1	3	1	1	0	2	0	2
2	2	0	1	1	1	1	0	7	0	5
1	3	0	1	1	1	1	2	1	1	5
2	3	0	1	1	3	1	1	3	0	5
1	3	0	2	1	1	1	0	7	0	5
2	1	0	2	1	3	2	0	3	0	5
2	4	0	1	1	3	2	0	8	1	2
1	3	0	1	1	1	1	2	6	0	5
2	3	0	1	1	3	2	1	4	0	5
1	1	0	1	1	1	1	1	2	0	5
2	1	0	2	1	3	2	2	2	1	2
1	1	0	1	1	2	1	2	2	1	5
1	2	0	1	1	1	1	1	1	0	5
2	2	0	1	1	3	2	1	7	0	5
2	1	0	2	1	3	2	1	1	1	5
2	1	0	1	1	3	2	0	7	0	5
1	1	0	2	1	1	1	0	8	0	5
1	1	0	1	1	1	1	0	8	0	5
2	1	0	1	1	3	2	0	7	0	5
2	4	0	1	1	1	2	0	7	0	5
1	1	0	2	2	1	1	0	2	0	5
1	2	0	1	1	1	1	1	8	0	5
2	2	0	1	1	3	2	1	7	1	2
1	2	0	1	1	3	2	2	1	0	5
1	1	0	2	1	1	1	2	3	0	5
2	3	0	1	1	3	2	2	1	1	2
1	4	0	1	1	3	1	2	7	0	2
1	3	0	3	1	1	1	0	2	0	5
2	3	0	1	1	3	2	0	3	0	5
1	2	0	1	1	3	1	0	7	0	5
1	3	0	3	1	3	1	1	2	0	5
2	2	0	1	1	3	2	2	1	0	5
1	4	0	1	1	3	2	2	8	0	5
1	2	0	3	1	2	1	1	5	0	5
1	2	0	2	1	2	1	0	3	0	2
2	3	0	1	2	3	2	1	7	0	2
2	1	0	1	1	3	2	0	1	0	5
1	3	0	2	1	1	1	2	1	0	2
2	3	0	1	1	3	2	2	3	0	2
1	1	0	2	1	1	1	0	3	0	5
2	1	0	2	2	3	2	0	2	0	5
2	1	0	1	1	3	2	0	2	1	2
1	4	0	1	1	1	1	0	8	0	5
1	2	0	1	1	1	1	0	1	0	5
2	2	0	1	1	1	1	0	4	0	5
1	1	0	1	1	3	1	0	8	0	5
1	1	0	2	1	1	1	0	8	0	5
1	2	1	1	1	1	1	2	1	1	5
2	3	1	1	1	1	1	0	1	0	5
1	3	1	1	1	1	1	0	8	0	5
2	1	1	1	1	3	2	1	1	0	2
1	1	1	2	1	2	1	2	1	0	2
2	2	1	1	1	3	2	2	6	0	5
2	1	1	1	1	1	2	0	7	0	5
2	1	1	1	2	3	2	0	3	1	2
2	3	1	1	1	3	2	0	1	0	5
1	1	1	2	1	2	1	0	1	0	5
1	2	1	2	1	3	2	1	4	1	5
2	1	1	1	1	3	2	2	1	0	5
2	1	1	2	1	3	2	1	7	0	5
1	3	1	1	1	3	1	2	7	0	5
1	1	1	2	1	1	2	2	9	0	5
2	3	1	1	1	3	2	0	8	0	5
1	3	1	1	1	3	1	2	8	0	5
2	2	1	1	1	3	2	2	3	1	5
1	2	1	2	1	1	1	1	2	0	5
2	2	1	1	1	2	2	2	1	0	5
1	2	1	2	3	2	1	0	2	0	2
2	4	0	1	2	3	2	0	9	0	5
1	1	0	1	1	1	2	1	1	0	5
2	2	0	1	2	3	1	1	1	0	5
2	1	0	1	1	2	2	0	7	0	5
2	4	0	1	1	1	1	2	4	0	5
1	1	0	2	1	3	1	1	3	0	5
2	1	0	1	1	3	2	0	1	1	2
1	2	0	1	1	1	1	2	2	0	5
2	3	0	1	1	1	2	2	4	1	2
1	1	1	2	1	1	2	1	9	0	5
2	1	1	1	1	3	2	1	7	0	5
1	1	1	3	1	3	1	1	4	1	2
1	1	1	1	1	2	2	1	7	0	5
1	3	1	3	1	3	1	2	1	0	5
2	3	1	1	1	3	2	0	8	0	5
2	3	1	1	1	3	2	2	3	1	5
2	2	1	1	2	2	2	2	4	1	2
1	1	1	2	1	1	1	2	4	0	5
2	1	1	1	1	3	2	2	4	0	5
1	1	0	2	1	1	1	1	1	0	5
2	1	0	2	1	3	2	2	1	0	5
2	2	0	1	1	3	2	1	1	1	5
1	3	0	1	1	1	1	0	7	0	2
1	1	0	2	3	1	1	0	1	1	2
2	2	0	1	1	2	2	0	1	0	5
2	3	0	1	1	3	2	2	8	0	5
1	3	0	1	1	1	1	2	7	0	5
1	2	0	2	1	2	1	2	7	1	5
2	2	0	2	1	3	2	2	3	0	5
2	4	0	1	1	3	2	0	7	0	5
1	4	0	1	1	3	2	1	3	0	2
1	3	0	1	1	1	1	1	4	0	2
2	3	0	1	1	3	2	2	6	0	2
1	3	0	2	1	3	1	1	1	0	5
2	3	0	1	1	3	2	2	1	0	2
1	2	0	1	1	3	2	2	3	1	2
1	2	0	1	1	1	1	1	8	0	5
2	1	0	1	1	3	2	1	5	0	5
1	2	0	1	1	3	1	2	7	0	5
1	2	0	1	1	1	1	1	8	0	5
1	2	0	1	1	2	1	1	1	0	5
2	2	0	1	1	3	2	1	7	0	5
1	3	0	1	1	1	1	2	1	1	2
2	3	0	1	1	3	2	0	2	0	5
1	3	0	1	1	3	1	1	4	0	5
2	1	0	1	1	3	1	2	3	0	5
1	2	0	2	1	3	1	2	2	1	2
1	2	0	1	1	3	1	1	9	0	5
2	1	0	2	1	3	2	1	8	0	5
2	3	0	1	1	3	2	1	2	0	5
1	3	0	1	1	2	1	0	2	0	2
1	2	0	1	1	1	1	2	1	0	2
2	1	0	2	1	1	1	0	1	0	5
1	1	0	2	1	3	1	2	8	1	5
1	2	0	1	1	1	1	2	1	0	5
2	2	0	1	1	3	2	1	7	0	5
1	2	0	1	1	1	1	1	7	0	2
1	2	0	1	1	1	1	2	1	1	2
1	2	0	2	1	3	1	1	5	0	5
1	3	1	1	1	2	1	2	4	1	2
2	1	1	1	1	3	2	0	7	0	5
2	2	1	2	1	3	2	1	8	0	2
1	2	1	1	1	1	1	2	8	0	5
1	1	1	2	1	1	1	1	7	0	5
2	1	1	2	1	3	2	1	1	0	5
1	1	1	2	1	1	1	0	8	0	5
2	1	1	1	1	3	2	1	8	0	5
1	1	1	3	1	1	1	0	1	0	5
2	1	1	2	1	3	2	1	9	0	2
1	1	1	2	1	1	1	1	7	0	2
1	2	1	1	1	3	1	1	3	0	2
1	2	1	2	1	2	2	1	8	1	2
2	2	1	1	1	3	2	2	4	1	2
1	3	1	3	1	3	2	1	8	1	2
1	2	1	1	1	3	1	0	3	0	5
2	1	1	1	1	3	2	0	7	1	2
2	1	0	2	1	3	2	0	7	0	5
1	2	0	1	1	3	2	1	4	0	2
1	2	0	1	1	3	1	1	8	0	5
2	3	0	1	1	3	2	2	8	0	5
2	3	0	1	1	3	2	1	8	0	5
1	4	0	1	1	3	1	2	2	0	5
2	1	1	1	1	3	2	0	1	1	5
1	1	1	2	1	3	1	1	7	0	5
2	2	1	1	1	3	1	0	2	1	5
1	2	1	3	1	1	1	2	2	0	2
2	2	1	1	1	3	2	0	4	0	5
2	1	1	1	1	3	2	0	1	1	2
1	1	1	1	1	1	2	2	2	0	5
1	1	1	3	1	3	2	1	7	0	5
2	1	1	3	1	3	2	0	1	0	5
1	2	1	3	1	1	1	0	4	0	5
2	4	1	1	1	3	2	1	9	1	2
1	2	1	2	1	3	1	0	2	1	2
2	2	1	1	1	1	2	2	5	0	5
1	2	1	2	1	1	2	1	8	0	5
1	2	1	3	1	1	1	2	5	1	2
2	1	1	1	1	1	2	2	3	0	5
2	1	1	1	1	3	2	1	5	0	2
1	2	1	3	1	1	2	0	2	0	2
2	2	1	1	1	3	2	1	1	0	5
2	2	1	1	1	3	1	1	6	1	2
1	2	1	2	1	1	1	1	1	0	5
1	1	1	2	1	1	1	0	9	0	5
2	1	1	2	1	3	2	0	8	0	5
2	1	1	1	1	1	2	1	1	1	5
1	1	1	2	1	1	2	0	3	0	5
1	4	1	1	2	3	1	0	6	0	5
1	2	1	1	1	3	1	2	2	0	5
[truncated: 3,638 more rows]
